# Supplementary material for: Effect of lipo-chitooligosaccharide on early growth of C4 grass seedlings
Source: J Exp Bot. 2015 Jun 6;66(19):5727–38. doi: 10.1093/jxb/erv260 (PMC4566972; doi:10.1093/jxb/erv260)
Supplement: Supplementary Data [file supp_erv260_jexbot148957_file002.xlsx]

## Sheet: Table S1
Gene ID	3 h (LCO vs. Mock)		12 h (LCO vs. Mock)		Annotation by Mapman's functinal category			Annotation by Arabidopsis best hit (AGI code)			Annotation by Rice best hit (TIGR gene LOC ID)
	Log2 FC	qval	Log2 FC	qval	Bin code	Bin name	Description	AGI	Symbol	Description	LOC	Description
GRMZM2G427531_T02	1.51084	0.00660439	0.293435	0.517725	1.1.3.4	PS.lightreaction.cytochrome b6/f.apocytochrome f (CYF)	moderately similar to ( 312) ATCG00540 | Symbols: PETA | Encodes cytochrome f apoprotein; involved in photosynthetic electron transport chain; encoded by the chloroplast genome and is transcriptionally repressed by a nuclear gene HCF2. | chrC:61657-62619 FORWARDmoderately similar to ( 338) CYF_SACOF Apocytochrome f precursor - Saccharum officinarum (Sugarcane)moderately similar to ( 335) loc_osp1…	ATCG00540.1		photosynthetic electron transfer A	LOC_Os01g65902.1	apocytochrome f precursor
GRMZM2G012119_T01	1.09327	0.0387376	-0.0148272	0.670504	1.1.40	PS.lightreaction.cyclic electron flow-chlororespiration	moderately similar to ( 295) AT3G15840 | Symbols: PIFI | PIFI (post-illumination chlorophyll fluorescence increase) | chr3:5356782-5358070 REVERSEmoderately similar to ( 384) loc_os03g38950 12003.m35300 protein expressed protein no original description	AT3G15840.1	PIFI	post-illumination chlorophyll fluorescence increase	LOC_Os03g38950.1	chloroplast post-illumination chlorophyll fluorescence increase protein
GRMZM2G018716_T01	0.815384	3.50367e-06	2.26622	0	2.2.1.3.2	major CHO metabolism.degradation.sucrose.invertases.cell wall	moderately similar to ( 493) AT1G55120 | Symbols: ATFRUCT5 | ATFRUCT5 (BETA-FRUCTOFURANOSIDASE 5); hydrolase, hydrolyzing O-glycosyl compounds / levanase | chr1:20566983-20569165 FORWARDhighly similar to ( 690) INV7_ORYSA Beta-fructofuranosidase, insoluble isoenzyme 7 precursor (EC 3.2.1.26) (Sucrose hydrolase 7) (Invertase 7) (Cell wall beta-fructosidase 7) (OsCIN7) - Oryza sativa (Rice)highly s…	AT1G55120.1	AtcwINV3,ATFRUCT5,FRUCT5	beta-fructofuranosidase 5	LOC_Os09g08072.1	glycosyl hydrolases
GRMZM2G311969_T02	0.748066	0.0127481	1.50346	0	2.2.2.1	major CHO metabolism.degradation.starch.starch cleavage	moderately similar to ( 460) AT3G23640 | Symbols: HGL1 | HGL1 (heteroglycan glucosidase 1); hydrolase, hydrolyzing O-glycosyl compounds | chr3:8502355-8509358 FORWARDhighly similar to ( 625) loc_os07g23880 12007.m06666 protein alpha-glucosidase 2, putative, expressed no original description	AT3G23640.1	HGL1	heteroglycan glucosidase 1	LOC_Os07g23880.1	glycosyl hydrolase, family 31
GRMZM2G100828_T01	0.540561	0.349125	2.29056	7.28304e-13	2.2.2.1	major CHO metabolism.degradation.starch.starch cleavage	weakly similar to ( 181) AT3G23640 | Symbols: HGL1 | HGL1 (heteroglycan glucosidase 1); hydrolase, hydrolyzing O-glycosyl compounds | chr3:8502355-8509358 FORWARDmoderately similar to ( 207) loc_os07g23880 12007.m06666 protein alpha-glucosidase 2, putative, expressed no original description	AT3G23640.1	HGL1	heteroglycan glucosidase 1	LOC_Os07g23880.1	glycosyl hydrolase, family 31
GRMZM2G477236_T03	-0.182759	0.510649	-1.60038	0.0419526	2.2.1.3.1	major CHO metabolism.degradation.sucrose.invertases.neutral	highly similar to ( 740) AT1G22650 | Symbols: | beta-fructofuranosidase, putative / invertase, putative / saccharase, putative / beta-fructosidase, putative | chr1:8013529-8015647 REVERSEhighly similar to ( 925) loc_os02g03320 12002.m05682 protein neutral/alkaline invertase, putative, expressedInvertase_neut no original description	AT1G22650.1		Plant neutral invertase family protein	LOC_Os02g03320.1	plant neutral invertase domain containing protein
GRMZM2G165919_T01	0.628354	0.00350712	1.45544	9.66062e-05	3.1.1.2	minor CHO metabolism.raffinose family.galactinol synthases.putative	moderately similar to ( 496) AT2G47180 | Symbols: AtGolS1 | AtGolS1 (Arabidopsis thaliana galactinol synthase 1); transferase, transferring glycosyl groups / transferase, transferring hexosyl groups | chr2:19369049-19370372 REVERSEhighly similar to ( 573) loc_os03g20120 12003.m07424 protein galactinol synthase 3, putative, expressed Glyco_transf_8 no original description	AT2G47180.1	AtGolS1,GolS1	galactinol synthase 1	LOC_Os03g20120.1	glycosyl transferase 8 domain containing protein
GRMZM2G087507_T01	-1.52322	0.000572265	0.242977	0.607526	3.5	minor CHO metabolism.others	moderately similar to ( 314) AT1G59960 | Symbols: | aldo/keto reductase, putative | chr1:22071410-22073067 REVERSEmoderately similar to ( 323) 6DCS_SOYBN NAD(P)H-dependent 6'-deoxychalcone synthase (EC 2.3.1.170) - Glycine max (Soybean)moderately similar to ( 453) loc_os04g37480 12004.m101538 protein NAD(P)H-dependent oxidoreductase, putative, expressedAldo_ket_red ARA1 dkgB dkgA Tas COG4989 no o…	AT1G59960.1		NAD(P)-linked oxidoreductase superfamily protein	LOC_Os04g37480.1	oxidoreductase, aldo/keto reductase family protein
AC197705.4_FGT001	2.0465	0	0.937689	0	5.2	fermentation.PDC	highly similar to ( 968) AT4G33070 | Symbols: | pyruvate decarboxylase, putative | chr4:15952519-15954676 REVERSEnearly identical (1189) PDC1_MAIZE Pyruvate decarboxylase isozyme 1 (EC 4.1.1.1) (PDC) - Zea mays (Maize)nearly identical (1127) loc_os05g39310 12005.m08110 protein pyruvate decarboxylase isozyme 1, putative, expressedCOG3961 TPP_PDC_IPDC IlvB TPP_enzyme_N COG3962 PRK08199 PRK08611 PRK…	AT4G33070.1		Thiamine pyrophosphate dependent pyruvate decarboxylase family protein	LOC_Os05g39310.1	thiamine pyrophosphate enzyme, C-terminal TPP binding domain containing protein
GRMZM2G038821_T01	1.63523	0	0.609385	0.000284299	5.2	fermentation.PDC	highly similar to ( 847) AT5G54960 | Symbols: PDC2 | PDC2 (pyruvate decarboxylase-2); carboxy-lyase/ catalytic/ magnesium ion binding / pyruvate decarboxylase/ thiamin pyrophosphate binding | chr5:22310858-22312681 REVERSEhighly similar to ( 871) PDC1_MAIZE Pyruvate decarboxylase isozyme 1 (EC 4.1.1.1) (PDC) - Zea mays (Maize)highly similar to ( 967) loc_os01g06660 12001.m150484 protein pyruvate …	AT5G54960.1	PDC2	pyruvate decarboxylase-2	LOC_Os01g06660.1	thiamine pyrophosphate enzyme, C-terminal TPP binding domain containing protein
GRMZM2G056369_T01	2.57665	1.83208e-08	-0.181242	0.596922	6.9	gluconeogenesis / glyoxylate cycle.isocitrate lyase	highly similar to ( 821) AT3G21720 | Symbols: ICL | ICL (ISOCITRATE LYASE); catalytic/ isocitrate lyase | chr3:7652789-7655873 REVERSEhighly similar to ( 856) ACEA_GOSHI Isocitrate lyase (EC 4.1.3.1) (Isocitrase) (Isocitratase) (ICL) - Gossypium hirsutum (Upland cotton)highly similar to ( 903) loc_os07g34520 12007.m29200 protein isocitrate lyase, putative, expressedICL AceA PRK06498 no original d…	AT3G21720.1	ICL	isocitrate lyase	LOC_Os07g34520.1	isocitrate lyase
GRMZM2G113165_T01	-1.59233	0.000449887	-0.316904	0.502415	8.3	TCA / organic transformation.carbonic anhydrases	moderately similar to ( 273) AT1G08080 | Symbols: ATACA7, ACA7 | ACA7 (ALPHA CARBONIC ANHYDRASE 7); carbonate dehydratase/ zinc ion binding | chr1:2517022-2518546 REVERSEmoderately similar to ( 395) loc_os08g36630 12008.m07651 protein carbonic anhydrase precursor, putative, expressedalpha_CA_prokaryotic_like alpha_CA Cah Carb_anhydrase alpha_CA_IV_XV_like alpha_CA_VI_IX_XII_XIV alpha_CA_I_II_III_…	AT1G08080.1	ACA7,ATACA7	alpha carbonic anhydrase 7	LOC_Os08g36630.1	bifunctional monodehydroascorbate reductase and carbonic anhydrasenectarin-3 precursor
GRMZM2G328500_T01	0.111866	0.526047	2.14344	0.0451866	10.1.4	cell wall.precursor synthesis.UGD	highly similar to ( 909) AT3G29360 | Symbols: | UDP-glucose 6-dehydrogenase, putative | chr3:11267375-11268817 REVERSEhighly similar to ( 917) UGDH_SOYBN UDP-glucose 6-dehydrogenase (EC 1.1.1.22) (UDP-Glc dehydrogenase) (UDP-GlcDH) (UDPGDH) - Glycine max (Soybean)highly similar to ( 960) loc_os12g25690 12012.m06393 protein UDP-glucose 6-dehydrogenase, putative, expressed Ugd UDPG_MGDP_dh_N WecC w…	AT3G29360.1		UDP-glucose 6-dehydrogenase family protein	LOC_Os12g25690.1	UDP-glucose 6-dehydrogenase
GRMZM2G111609_T01	0.0749773	0.489629	1.01959	3.65338e-07	10.6.3	cell wall.degradation.pectate lyases and polygalacturonases	moderately similar to ( 394) AT3G57510 | Symbols: ADPG1 | ADPG1; polygalacturonase | chr3:21283546-21285842 REVERSEmoderately similar to ( 413) PGLR_ACTCH Polygalacturonase precursor (EC 3.2.1.15) (PG) (Pectinase) - Actinidia chinensis (Kiwi) (Yangtao)highly similar to ( 514) loc_os07g10740 12007.m05529 protein polygalacturonase precursor, putativeGlyco_hydro_28 PGU1 no original description	AT3G57510.1	ADPG1	Pectin lyase-like superfamily protein	LOC_Os07g10740.1	polygalacturonase
GRMZM2G113761_T01	1.6035	0.000592431	-1.08196	0.40217	10.7	cell wall.modification	moderately similar to ( 343) AT2G36870 | Symbols: | xyloglucan:xyloglucosyl transferase, putative / xyloglucan endotransglycosylase, putative / endo-xyloglucan transferase, putative | chr2:15472869-15474630 REVERSEweakly similar to ( 188) XTH_TOBAC Probable xyloglucan endotransglucosylase/hydrolase protein precursor (EC 2.4.1.207) - Nicotiana tabacum (Common tobacco)moderately similar to ( 447) l…	AT2G36870.1	XTH32	xyloglucan endotransglucosylase/hydrolase 32	LOC_Os10g39840.1	glycosyl hydrolases family 16
GRMZM2G148485_T01	1.20694	0.00138527	-0.410795	0.248919	10.7	cell wall.modification	moderately similar to ( 241) AT2G45110 | Symbols: ATEXPB4, EXPB4, ATHEXP BETA 1.1 | ATEXPB4 (ARABIDOPSIS THALIANA EXPANSIN B4) | chr2:18599575-18601237 FORWARDmoderately similar to ( 306) EXB15_ORYSA Expansin-B15 precursor (OsEXPB15) (Beta-expansin-15) (OsaEXPb1.16) - Oryza sativa (Rice)moderately similar to ( 306) loc_os04g46630 12004.m09611 protein beta-expansin 2 precursor, putative, expressed…	AT2G45110.1	ATEXPB4,ATHEXP BETA 1.1,EXPB4	expansin B4	LOC_Os04g46630.1	expansin precursor
AC234190.1_FGT001	-2.4358	4.07213e-07	1.02947	0.00221386	10.7	cell wall.modification	moderately similar to ( 248) AT1G20190 | Symbols: ATEXPA11, EXP11, ATEXP11, ATHEXP ALPHA 1.14 | ATEXPA11 (ARABIDOPSIS THALIANA EXPANSIN 11) | chr1:6998762-6999710 REVERSEmoderately similar to ( 306) EXPA9_ORYSA Expansin-A9 precursor (OsEXPA9) (Alpha-expansin-9) (OsEXP9) (OsaEXPa1.19) - Oryza sativa (Rice)moderately similar to ( 306) loc_os01g14660 12001.m08069 protein alpha-expansin 4 precursor, …	AT4G01630.1	ATEXP17,ATEXPA17,ATHEXP ALPHA 1.13,EXPA17	expansin A17	LOC_Os01g14660.1	expansin precursor
GRMZM2G094523_T01	-2.11322	0.000958727	0.921049	0.451749	10.7	cell wall.modification	moderately similar to ( 283) AT1G20190 | Symbols: ATEXPA11, EXP11, ATEXP11, ATHEXP ALPHA 1.14 | ATEXPA11 (ARABIDOPSIS THALIANA EXPANSIN 11) | chr1:6998762-6999710 REVERSEmoderately similar to ( 339) EXPA8_ORYSA Expansin-A8 precursor (OsEXPA8) (Alpha-expansin-8) (OsEXP8) (OsaEXPa1.17) - Oryza sativa (Rice)moderately similar to ( 339) loc_os01g14650 12001.m08068 protein alpha-expansin 15 precursor,…	AT1G69530.4	AT-EXP1,ATEXP1,ATEXPA1,ATHEXP ALPHA 1.2,EXP1,EXPA1	expansin A1	LOC_Os01g14650.1	expansin precursor
GRMZM2G405622_T01	-1.97944	0.00129227	1.24298	0.275535	10.7	cell wall.modification	moderately similar to ( 215) AT1G65680 | Symbols: ATEXPB2, EXPB2, ATHEXP BETA 1.4 | ATEXPB2 (ARABIDOPSIS THALIANA EXPANSIN B2) | chr1:24427266-24428399 FORWARDmoderately similar to ( 369) EXPB2_ORYSA Expansin-B2 precursor (OsEXPB2) (Beta-expansin-2) (OsaEXPb1.9) - Oryza sativa (Rice)moderately similar to ( 369) loc_os10g40710 12010.m06839 protein beta-expansin 1a precursor, putative, expressedPol…	AT1G65680.1	ATEXPB2,ATHEXP BETA 1.4,EXPB2	expansin B2	LOC_Os10g40710.1	expansin precursor
GRMZM2G329002_T01	1.72667	0.0128288	-0.25766	0.593293	10.8.2	cell wall.pectin*esterases.acetyl esterase	moderately similar to ( 370) AT3G09410 | Symbols: | pectinacetylesterase family protein | chr3:2898243-2900984 REVERSEhighly similar to ( 502) loc_os01g66850 12001.m43520 protein carboxylic ester hydrolase, putative, expressedPAE no original description	AT3G09410.1		Pectinacetylesterase family protein	LOC_Os01g66850.1	pectinacetylesterase domain containing protein
GRMZM2G092813_T01	0.356283	0.399214	3.72841	0.00412149	11.1.8	lipid metabolism.FA synthesis and FA elongation.acyl coa ligase	highly similar to ( 595) AT1G65880 | Symbols: BZO1 | BZO1 (BENZOYLOXYGLUCOSINOLATE 1); benzoate-CoA ligase | chr1:24508633-24510737 REVERSEweakly similar to ( 140) 4CL1_ORYSA 4-coumarate--CoA ligase 1 (EC 6.2.1.12) (4CL 1) (4-coumaroyl-CoA synthase 1) - Oryza sativa (Rice)highly similar to ( 826) loc_os03g03790 12003.m05911 protein acyl-activating enzyme 11, putative, expressed PRK08162 CaiC PRK0…	AT1G65880.1	BZO1	benzoyloxyglucosinolate 1	LOC_Os03g03790.1	AMP-binding domain containing protein
GRMZM2G137694_T01	1.11482	0.0226763	-0.342614	0.555574	11.1.10	lipid metabolism.FA synthesis and FA elongation.beta ketoacyl CoA synthase	highly similar to ( 520) AT2G26640 | Symbols: KCS11 | KCS11 (3-KETOACYL-COA SYNTHASE 11); acyltransferase/ catalytic/ transferase, transferring acyl groups other than amino-acyl groups | chr2:11330094-11331623 FORWARDhighly similar to ( 694) loc_os10g28060 12010.m05689 protein fatty acid elongase, putative, expressedFAE1_CUT1_RppA CHS_like BcsA no original description	AT2G26640.1	KCS11	3-ketoacyl-CoA synthase 11	LOC_Os10g28060.1	3-ketoacyl-CoA synthase
GRMZM2G059637_T01	-1.43029	1.70829e-12	0.364216	0.024994	11.3	lipid metabolism.Phospholipid synthesis	moderately similar to ( 454) AT3G11430 | Symbols: ATGPAT5, GPAT5 | GPAT5 (GLYCEROL-3-PHOSPHATE ACYLTRANSFERASE 5); 1-acylglycerol-3-phosphate O-acyltransferase/ acyltransferase/ organic anion transmembrane transporter | chr3:3595911-3597678 FORWARDhighly similar to ( 579) loc_os05g38350 12005.m08014 protein glycerol-3-phosphate acyltransferase 8, putative, expressed no original description	AT3G11430.1	ATGPAT5,GPAT5	glycerol-3-phosphate acyltransferase 5	LOC_Os05g38350.1	glycerol-3-phosphate acyltransferase 8
GRMZM2G141320_T01	0.596542	0.171125	-1.29322	0.00159714	11.10.1	lipid metabolism.glycolipid synthesis.MGDG synthase	highly similar to ( 524) AT5G20410 | Symbols: MGD2, ATMGD2 | MGD2; 1,2-diacylglycerol 3-beta-galactosyltransferase/ UDP-galactosyltransferase/ transferase, transferring glycosyl groups | chr5:6896765-6898581 FORWARDhighly similar to ( 631) loc_os08g20420 12008.m26650 protein MGD2, putative, expressedMGDG_synth MurG murG no original description	AT2G11810.1	ATMGD3,MGD3,MGDC	monogalactosyldiacylglycerol synthase type C	LOC_Os08g20420.1	MGD2
GRMZM2G140824_T01	-1.53248	0	0.579643	0.0050201	13.1.3.5.5	amino acid metabolism.synthesis.aspartate family.lysine.diaminopimelate decarboxylase	moderately similar to ( 370) DCOR_CAPAN Ornithine decarboxylase (EC 4.1.1.17) (ODC) (CaODC1) (CapODC) - Capsicum annuum (Bell pepper)highly similar to ( 540) loc_os09g37120 12009.m06660 protein ornithine decarboxylase, putative, expressedLysA Orn_Arg_deC_N PRK08961 Orn_DAP_Arg_deC no original description	AT5G11880.1		Pyridoxal-dependent decarboxylase family protein	LOC_Os09g37120.1	pyridoxal-dependent decarboxylase protein
GRMZM2G165622_T01	1.01727	0.000436607	-0.115839	0.564562	13.1.5.3.1	amino acid metabolism.synthesis.serine-glycine-cysteine group.cysteine.OASTL	weakly similar to ( 105) AT1G55880 | Symbols: | pyridoxal-5'-phosphate-dependent enzyme, beta family protein | chr1:20899619-20901140 REVERSEweakly similar to ( 133) loc_os03g11660 12003.m06618 protein cysteine synthase, putative, expressedPRK10717 CysK no original description	AT1G55880.2		Pyridoxal-5\'-phosphate-dependent enzyme family protein	LOC_Os03g11660.1	cysteine synthase
GRMZM2G119150_T01	-0.77068	0.196022	2.41762	0.000694257	13.1.6.2	amino acid metabolism.synthesis.aromatic aa.phenylalanine and tyrosine	highly similar to ( 511) AT4G33680 | Symbols: AGD2 | AGD2 (ABERRANT GROWTH AND DEATH 2); L,L-diaminopimelate aminotransferase/ transaminase | chr4:16171847-16174630 REVERSEhighly similar to ( 673) loc_os03g09910 12003.m06445 protein transaminase/ transferase, transferring nitrogenous groups, putative, expressed PRK07590 COG0436 PRK09276 PRK08068 PRK07682 PRK09148 PRK07681 PRK06108 Aminotran_1_2 P…	AT2G13810.1	ALD1	AGD2-like defense response protein 1	LOC_Os03g09910.1	aminotransferase, classes I and II, domain containing protein
GRMZM2G106950_T01	1.04242	3.79712e-06	0.456665	0.310542	13.1.6.5.4	amino acid metabolism.synthesis.aromatic aa.tryptophan.indole-3-glycerol phosphate synthase	moderately similar to ( 388) AT5G48220 | Symbols: | indole-3-glycerol phosphate synthase, putative | chr5:19550439-19552046 FORWARDhighly similar to ( 509) loc_os09g08130 12009.m04082 protein indole-3-glycerol phosphate synthase, chloroplast precursor, putative, expressedtrpC TrpC IGPS IGPS PRK09427 no original description	AT5G48220.1		Aldolase-type TIM barrel family protein	LOC_Os09g08130.2	indole-3-glycerol phosphate synthase, chloroplast precursor
GRMZM2G450498_T01	-0.815855	0.0283161	1.48655	0.0005164	13.2.3.4.1	amino acid metabolism.degradation.aspartate family.methionine.methionine gamma-lyase	moderately similar to ( 490) AT1G64660 | Symbols: ATMGL | ATMGL (ARABIDOPSIS THALIANA METHIONINE GAMMA-LYASE); catalytic/ methionine gamma-lyase | chr1:24028977-24030537 FORWARDhighly similar to ( 632) loc_os10g37340 12010.m06527 protein O-succinylhomoserine sulfhydrylase, putative, expressed MetC Cys_Met_Meta_PP MET17 PRK08133 PRK06234 PRK08249 PRK07671 PRK08064 PRK07503 PRK08574 PRK07811 PRK059…	AT1G64660.1	ATMGL,MGL	methionine gamma-lyase	LOC_Os10g37340.1	cystathionine gamma-synthase
GRMZM2G000166_T01	-1.70857	4.26255e-07	0.508093	0.0117637	15.2	metal handling.binding, chelation and storage	weakly similar to ( 161) loc_os04g50020 12004.m09934 protein metal ion binding protein, putative, expressed no original description	AT1G29000.1		Heavy metal transport/detoxification superfamily protein	LOC_Os04g50020.1	heavy-metal-associated domain-containing protein
GRMZM5G870184_T01	0.266795	0.324104	1.37475	0.0157603	16.1	secondary metabolism.simple phenols	moderately similar to ( 463) AT3G09220 | Symbols: LAC7 | LAC7 (laccase 7); laccase | chr3:2827434-2830477 REVERSEweakly similar to ( 123) ASO_CUCSA L-ascorbate oxidase precursor (EC 1.10.3.3) (Ascorbase) (ASO) - Cucumis sativus (Cucumber)highly similar to ( 845) loc_os10g20610 12010.m05082 protein laccase LAC2-1, putative, expressed Cu-oxidase_3 Cu-oxidase_2 Cu-oxidase SufI no original description	AT3G09220.1	LAC7	laccase 7	LOC_Os10g20610.1	laccase-15 precursor
GRMZM2G493395_T02	0.0793792	0.44697	1.78751	0	16.1.1.1	secondary metabolism.isoprenoids.non-mevalonate pathway.DXS	highly similar to ( 930) AT4G15560 | Symbols: CLA1, DEF, CLA, DXS, DXPS2 | CLA1 (CLOROPLASTOS ALTERADOS 1); 1-deoxy-D-xylulose-5-phosphate synthase | chr4:8884218-8887254 FORWARDhighly similar to ( 928) DXS_ORYSA Probable 1-deoxy-D-xylulose-5-phosphate synthase, chloroplast precursor (EC 2.2.1.7) (1-deoxyxylulose-5-phosphate synthase) (DXP synthase) (DXPS) - Oryza sativa (Rice)nearly identical (1…	AT4G15560.1	CLA,CLA1,DEF,DXPS2,DXS	Deoxyxylulose-5-phosphate synthase	LOC_Os07g09190.1	transketolase
GRMZM2G382534_T01	-0.508131	0.214775	1.23106	0.00764548	16.1.4.6	secondary metabolism.isoprenoids.carotenoids.carotenoid beta ring hydroxylase	moderately similar to ( 301) AT4G25700 | Symbols: BETA-OHASE 1, B1, chy1 | BETA-OHASE 1 (BETA-HYDROXYLASE 1); carotene beta-ring hydroxylase | chr4:13094965-13095866 REVERSEmoderately similar to ( 336) loc_os03g03370 12003.m34991 protein beta-carotene hydroxylase, putative, expressed no original description	AT4G25700.1	B1,BCH1,BETA-OHASE 1,chy1	beta-hydroxylase 1	LOC_Os03g03370.1	fatty acid hydroxylase
AC214360.3_FGT001	-0.481535	4.4909e-12	1.08642	0	16.1.5	secondary metabolism.isoprenoids.terpenoids	highly similar to ( 592) AT1G79460 | Symbols: GA2, KS, ATKS | GA2 (GA REQUIRING 2); ent-kaurene synthase | chr1:29890568-29894436 FORWARDhighly similar to ( 584) KSB_CUCMA Ent-kaurene synthase B, chloroplast precursor (EC 4.2.3.19) (KSB) - Cucurbita maxima (Pumpkin) (Winter squash)highly similar to ( 778) loc_os02g36220 12002.m100242 protein ent-kaurene synthase B, chloroplast precursor, putative…	AT1G79460.1	ATKS,ATKS1,GA2,KS,KS1	Terpenoid cyclases/Protein prenyltransferases superfamily protein	LOC_Os02g36220.1	terpene synthase
GRMZM2G016922_T01	1.0682	0.00032138	1.12929	5.32512e-08	16.1.5	secondary metabolism.isoprenoids.terpenoids	highly similar to ( 551) AT1G79460 | Symbols: GA2, KS, ATKS | GA2 (GA REQUIRING 2); ent-kaurene synthase | chr1:29890568-29894436 FORWARDhighly similar to ( 590) KSB_CUCMA Ent-kaurene synthase B, chloroplast precursor (EC 4.2.3.19) (KSB) - Cucurbita maxima (Pumpkin) (Winter squash)highly similar to ( 764) loc_os02g36220 12002.m100242 protein ent-kaurene synthase B, chloroplast precursor, putative…	AT1G79460.1	ATKS,ATKS1,GA2,KS,KS1	Terpenoid cyclases/Protein prenyltransferases superfamily protein	LOC_Os02g36220.2	terpene synthase
GRMZM2G102863_T01	1.62555	3.89848e-06	2.26585	7.82497e-08	16.2	secondary metabolism.phenylpropanoids	weakly similar to ( 179) AT4G35160 | Symbols: | O-methyltransferase family 2 protein | chr4:16730989-16732808 REVERSEmoderately similar to ( 381) ZRP4_MAIZE O-methyltransferase ZRP4 (EC 2.1.1.-) (OMT) - Zea mays (Maize)moderately similar to ( 426) loc_os12g25450 12012.m06370 protein O-methyltransferase ZRP4, putative, expressedMethyltransf_2 no original description	AT4G35160.1		O-methyltransferase family protein	LOC_Os12g25450.1	O-methyltransferase
GRMZM2G124799_T01	1.46478	0	1.87557	0	16.2	secondary metabolism.phenylpropanoids	weakly similar to ( 181) AT4G35160 | Symbols: | O-methyltransferase family 2 protein | chr4:16730989-16732808 REVERSEmoderately similar to ( 394) ZRP4_MAIZE O-methyltransferase ZRP4 (EC 2.1.1.-) (OMT) - Zea mays (Maize)moderately similar to ( 437) loc_os12g25450 12012.m06370 protein O-methyltransferase ZRP4, putative, expressedMethyltransf_2 no original description	AT4G35160.1		O-methyltransferase family protein	LOC_Os12g25450.1	O-methyltransferase
GRMZM2G095327_T01	0.87359	0.141725	2.54059	0.0372262	16.2	secondary metabolism.phenylpropanoids	weakly similar to ( 166) AT5G48930 | Symbols: HCT | HCT (HYDROXYCINNAMOYL-COA SHIKIMATE/QUINATE HYDROXYCINNAMOYL TRANSFERASE); quinate O-hydroxycinnamoyltransferase/ shikimate O-hydroxycinnamoyltransferase/ transferase | chr5:19836654-19838092 REVERSEweakly similar to ( 149) HCBT1_DIACA Anthranilate N-benzoyltransferase protein 1 (EC 2.3.1.144) (Anthranilate N-hydroxycinnamoyl/benzoyltransferase …	AT5G48930.1	HCT	hydroxycinnamoyl-CoA shikimate/quinate hydroxycinnamoyl transferase	LOC_Os09g37200.1	transferase family protein
GRMZM2G036048_T01	-1.39005	0.0113538	0.113693	0.634544	16.2	secondary metabolism.phenylpropanoids	weakly similar to ( 104) ZRP4_MAIZE O-methyltransferase ZRP4 (EC 2.1.1.-) (OMT) - Zea mays (Maize)moderately similar to ( 278) loc_os11g20090 12011.m06084 protein O-methyltransferase ZRP4, putative, expressedMethyltransf_2 no original description	AT4G35160.1		O-methyltransferase family protein	LOC_Os11g20090.1	O-methyltransferase
GRMZM2G122503_T01	1.70706	0.00118023	-1.09182	0.461169	16.2	secondary metabolism.phenylpropanoids	moderately similar to ( 369) AT5G17540 | Symbols: | transferase family protein | chr5:5782061-5783682 REVERSEweakly similar to ( 127) HCBT2_DIACA Anthranilate N-benzoyltransferase protein 2 (EC 2.3.1.144) (Anthranilate N-hydroxycinnamoyl/benzoyltransferase 2) - Dianthus caryophyllus (Carnation) (Clove pink)moderately similar to ( 484) loc_os10g35950 12010.m06411 protein 10-deacetylbaccatin III 10…	AT5G17540.1		HXXXD-type acyl-transferase family protein	LOC_Os10g35950.1	transferase family protein
GRMZM2G338431_T01	1.27424	1.3138e-10	-0.327647	0.165009	16.4.1	secondary metabolism.N misc.alkaloid-like	moderately similar to ( 264) AT3G57030 | Symbols: | strictosidine synthase family protein | chr3:21101653-21103204 REVERSEweakly similar to ( 153) STSY_CATRO Strictosidine synthase precursor (EC 4.3.3.2) - Catharanthus roseus (Rosy periwinkle) (Madagascar periwinkle)moderately similar to ( 473) loc_os08g07810 12008.m04918 protein strictosidine synthase 1 precursor, putativeStr_synth no original d…	AT3G57030.1		Calcium-dependent phosphotriesterase superfamily protein	LOC_Os08g07810.1	strictosidine synthase
GRMZM2G093125_T01	-0.719306	0.031709	1.45539	0.00243073	16.4.1	secondary metabolism.N misc.alkaloid-like	highly similar to ( 510) AT2G20340 | Symbols: | tyrosine decarboxylase, putative | chr2:8779804-8782490 FORWARDhighly similar to ( 520) TYDC2_PETCR Tyrosine decarboxylase 2 (EC 4.1.1.25) - Petroselinum crispum (Parsley) (Petroselinum hortense)highly similar to ( 785) loc_os01g56380 12001.m11794 protein tyrosine/DOPA decarboxylase 2, putative, expressed Pyridoxal_deC GadB no original description	AT2G20340.1		Pyridoxal phosphate (PLP)-dependent transferases superfamily protein	LOC_Os01g56380.1	decarboxylase
GRMZM2G114642_T01	0.281082	0.428907	1.34989	0.0183614	16.7	secondary metabolism.wax	highly similar to ( 729) AT5G57800 | Symbols: FLP1, YRE, CER3, WAX2 | CER3 (ECERIFERUM 3); binding / catalytic/ iron ion binding / oxidoreductase | chr5:23420589-23423832 FORWARDhighly similar to ( 946) loc_os09g25850 12009.m05737 protein gl1 protein, putative, expressed no original description	AT5G57800.1	CER3,FLP1,WAX2,YRE	Fatty acid hydroxylase superfamily	LOC_Os09g25850.1	WAX2
GRMZM5G882427_T01	0.0325701	0.534857	1.16391	0.00146115	16.8.1.21	secondary metabolism.flavonoids.anthocyanins.anthocyanin 5-aromatic acyltransferase	weakly similar to ( 110) AT5G61160 | Symbols: AACT1 | AACT1 (anthocyanin 5-aromatic acyltransferase 1); transferase/ transferase, transferring acyl groups other than amino-acyl groups | chr5:24608781-24610139 FORWARDmoderately similar to (413) loc_os04g54560 12004.m10347 protein transferase, putative, expressedTransferase no original description	AT5G61160.1	AACT1	anthocyanin 5-aromatic acyltransferase 1	LOC_Os04g54560.1	transferase family protein
GRMZM2G099420_T01	3.25911	0	2.12549	3.72255e-14	16.8.3.1	secondary metabolism.flavonoids.dihydroflavonols.dihydroflavonol 4-reductase	moderately similar to ( 322) AT1G15950 | Symbols: CCR1, IRX4, ATCCR1 | CCR1 (CINNAMOYL COA REDUCTASE 1); cinnamoyl-CoA reductase | chr1:5478855-5481949 FORWARDweakly similar to ( 175) DFRA_MAIZE Dihydroflavonol-4-reductase (EC 1.1.1.219) (DFR) (Dihydrokaempferol 4-reductase) - Zea mays (Maize)highly similar to ( 526) loc_os02g56680 12002.m10690 protein dihydroflavonol-4-reductase, putative, expre…	AT1G15950.1	ATCCR1,CCR1,IRX4	cinnamoyl coa reductase 1	LOC_Os02g56680.1	dehydrogenase
GRMZM2G014392_T01	1.13226	0.0313566	0.22531	0.574702	17.1.1.1.10	hormone metabolism.abscisic acid.synthesis-degradation.synthesis.9-cis-epoxycarotenoid dioxygenase	highly similar to ( 737) AT1G78390 | Symbols: NCED9, ATNCED9 | NCED9 (NINE-CIS-EPOXYCAROTENOID DIOXYGENASE 9); 9-cis-epoxycarotenoid dioxygenase | chr1:29490895-29492868 REVERSEhighly similar to ( 983) loc_os03g44380 12003.m09477 protein 9-cis-epoxycarotenoid dioxygenase 2, putative, expressedRPE65 COG3670 no original description	AT1G78390.1	ATNCED9,NCED9	nine-cis-epoxycarotenoid dioxygenase 9	LOC_Os03g44380.1	9-cis-epoxycarotenoid dioxygenase 1, chloroplast precursor
GRMZM2G110192_T01	-0.103531	0.467314	1.08302	0.000198757	17.1.1.1.10	hormone metabolism.abscisic acid.synthesis-degradation.synthesis.9-cis-epoxycarotenoid dioxygenase	highly similar to ( 632) AT4G19170 | Symbols: NCED4 | NCED4 (NINE-CIS-EPOXYCAROTENOID DIOXYGENASE 4) | chr4:10481835-10483622 FORWARDhighly similar to ( 860) loc_os02g47510 12002.m09785 protein carotenoid cleavage dioxygenase 1, putative, expressed RPE65 COG3670 no original description	AT4G19170.1	CCD4,NCED4	nine-cis-epoxycarotenoid dioxygenase 4	LOC_Os02g47510.1	9-cis-epoxycarotenoid dioxygenase 1, chloroplast precursor
AC213621.5_FGT002	0.0794643	0.527275	-1.40088	0.00292671	17.2.3	hormone metabolism.auxin.induced-regulated-responsive-activated	highly similar to ( 789) AT2G01480 | Symbols: | unknown protein | chr2:216980-220341 FORWARDhighly similar to ( 720) loc_os05g38490 12005.m08028 protein growth regulator protein, putativeDUF246 no original description	AT2G01480.1		O-fucosyltransferase family protein	LOC_Os05g38490.1	growth regulator related protein
GRMZM2G462760_T01	0.109365	0.509643	-1.20117	0.00407349	17.2.3	hormone metabolism.auxin.induced-regulated-responsive-activated	no original description	AT1G79130.1		SAUR-like auxin-responsive protein family	LOC_Os06g45950.1	OsSAUR25 - Auxin-responsive SAUR gene family member
GRMZM2G341460_T01	1.06208	0.0467178	-0.269959	0.49068	17.5.1	hormone metabolism.ethylene.synthesis-degradation	moderately similar to ( 271) AT3G19010 | Symbols: | oxidoreductase, 2OG-Fe(II) oxygenase family protein | chr3:6556567-6557862 REVERSEweakly similar to ( 146) FL3H_VITVI Naringenin,2-oxoglutarate 3-dioxygenase (EC 1.14.11.9) (Flavonone-3-hydroxylase) (F3H) (FHT) - Vitis vinifera (Grape)moderately similar to ( 399) loc_os03g42130 12003.m09271 protein gibberellin 20 oxidase 2, putative, expressedPc…	AT3G19010.1		2-oxoglutarate (2OG) and Fe(II)-dependent oxygenase superfamily protein	LOC_Os03g42130.1	gibberellin 20 oxidase 2
GRMZM2G475380_T01	-0.00319558	0.562357	2.0623	0	17.5.1	hormone metabolism.ethylene.synthesis-degradation	moderately similar to ( 414) AT5G24530 | Symbols: DMR6 | DMR6 (DOWNY MILDEW RESISTANT 6); oxidoreductase/ oxidoreductase, acting on paired donors, with incorporation or reduction of molecular oxygen, 2-oxoglutarate as one donor, and incorporation of one atom each of oxygen into both donors | chr5:8378964-8383154 FORWARDweakly similar to ( 193) FL3H_MALDO Naringenin,2-oxoglutarate 3-dioxygenase (E…	AT5G24530.1	DMR6	2-oxoglutarate (2OG) and Fe(II)-dependent oxygenase superfamily protein	LOC_Os03g03034.1	flavonol synthase/flavanone 3-hydroxylase
AC234528.1_FGT006	-1.68181	0	0.453628	0.0439585	17.5.1	hormone metabolism.ethylene.synthesis-degradation	moderately similar to ( 393) AT2G36690 | Symbols: | oxidoreductase, 2OG-Fe(II) oxygenase family protein | chr2:15379930-15381987 FORWARDweakly similar to ( 164) LDOX_MALDO Leucoanthocyanidin dioxygenase (EC 1.14.11.19) (LDOX) (Leucocyanidin oxygenase) (Leucoanthocyanidin hydroxylase) (Anthocyanidin synthase) - Malus domestica (Apple) (Malus sylvestris)moderately similar to ( 446) loc_os08g44590 1…	AT2G36690.1		2-oxoglutarate (2OG) and Fe(II)-dependent oxygenase superfamily protein	LOC_Os08g44590.1	gibberellin 20 oxidase 2
GRMZM2G345717_T01	-4.01609	0	-0.101932	0.650715	17.5.1	hormone metabolism.ethylene.synthesis-degradation	moderately similar to ( 383) AT4G22880 | Symbols: LDOX, TDS4, TT18, ANS | LDOX (LEUCOANTHOCYANIDIN DIOXYGENASE); leucocyanidin oxygenase | chr4:12004905-12006059 REVERSEhighly similar to ( 692) LDOX_MAIZE Leucoanthocyanidin dioxygenase (EC 1.14.11.19) (LDOX) (Leucocyanidin oxygenase) (Leucoanthocyanidin hydroxylase) - Zea mays (Maize)moderately similar to ( 461) loc_os01g27490 12001.m09199 protei…	AT4G22880.1	ANS,LDOX,TDS4,TT18	leucoanthocyanidin dioxygenase	LOC_Os01g27490.1	leucoanthocyanidin dioxygenase
GRMZM2G089856_T01	-1.0261	5.80605e-14	-1.6294	1.55085e-11	17.5.1	hormone metabolism.ethylene.synthesis-degradation	moderately similar to ( 352) AT1G77330 | Symbols: | 1-aminocyclopropane-1-carboxylate oxidase, putative / ACC oxidase, putative | chr1:29063215-29064447 REVERSEmoderately similar to ( 254) ACCO_ACTCH 1-aminocyclopropane-1-carboxylate oxidase (EC 1.14.17.4) (ACC oxidase) (Ethylene-forming enzyme) (EFE) - Actinidia chinensis (Kiwi) (Yangtao)moderately similar to ( 464) loc_os11g08380 12011.m05034 p…	AT1G77330.1		2-oxoglutarate (2OG) and Fe(II)-dependent oxygenase superfamily protein	LOC_Os11g08380.1	1-aminocyclopropane-1-carboxylate oxidase
GRMZM2G044481_T01	-0.410948	0.0769461	2.24589	0	17.6.1.1	hormone metabolism.gibberelin.synthesis-degradation.copalyl diphosphate synthase	highly similar to ( 657) AT4G02780 | Symbols: GA1, ABC33, ATCPS1 | GA1 (GA REQUIRING 1); ent-copalyl diphosphate synthase/ magnesium ion binding | chr4:1237881-1244766 REVERSEhighly similar to ( 654) KSA_PEA Ent-kaurene synthase A, chloroplast precursor (EC 5.5.1.13) (Ent-copalyl diphosphate synthase) (KSA) - Pisum sativum (Garden pea)highly similar to ( 954) loc_os02g17780 12002.m07022 protein e…	AT4G02780.1	ABC33,ATCPS1,CPS,CPS1,GA1	Terpenoid cyclases/Protein prenyltransferases superfamily protein	LOC_Os02g17780.1	ent-kaurene synthase, chloroplast precursor
AC209636.2_FGT003	0.669136	0.0193274	2.58258	0.0298087	17.6.2	hormone metabolism.gibberelin.signal transduction	weakly similar to ( 136) AT5G16080 | Symbols: AtCXE17 | AtCXE17 (Arabidopsis thaliana carboxyesterase 17); hydrolase | chr5:5252533-5253567 REVERSEmoderately similar to ( 442) loc_os05g33940 12005.m07626 protein hsr203J, putative, expressed Abhydrolase_3 Aes no original description	AT5G16080.1	AtCXE17,CXE17	carboxyesterase 17	LOC_Os05g33940.1	alpha/beta hydrolase fold
GRMZM2G150688_T01	1.57131	0.010588	0.29956	0.517731	17.6.3	hormone metabolism.gibberelin.induced-regulated-responsive-activated	no original description	AT1G10588.1		Gibberellin-regulated family protein	LOC_Os03g41060.1	GASR2 - Gibberellin-regulated GASA/GAST/Snakin family protein precursor
GRMZM2G140170_T01	-1.73691	4.06547e-08	0.682877	5.60173e-05	17.7.1.2	hormone metabolism.jasmonate.synthesis-degradation.lipoxygenase	weakly similar to ( 115) loc_os05g28770 12005.m07162 protein expressed protein no original description	AT5G49350.1		Glycine-rich protein family	LOC_Os05g28770.1	GCRP9 - Glycine and cysteine rich family protein precursor
GRMZM2G050321_T01	-2.6575	0.0174482	1.28362	0.131128	17.8.1	hormone metabolism.salicylic acid.synthesis-degradation	moderately similar to ( 238) AT4G36470 | Symbols: | S-adenosyl-L-methionine:carboxyl methyltransferase family protein | chr4:17215128-17216475 REVERSEweakly similar to ( 198) BAMT_ANTMA Benzoate carboxyl methyltransferase (EC 2.1.1.-) (S-adenosyl-L-methionine:benzoic acid carboxyl methyltransferase) - Antirrhinum majus (Garden snapdragon)highly similar to ( 509) loc_os02g48770 12002.m09911 protei…	AT5G38020.1		S-adenosyl-L-methionine-dependent methyltransferases superfamily protein	LOC_Os02g48770.1	SAM dependent carboxyl methyltransferase
GRMZM2G402631_T01	1.28892	0.0146762	1.24298	0.275535	20.1	stress.biotic	weakly similar to ( 113) AT1G77700 | Symbols: | pathogenesis-related thaumatin family protein | chr1:29204747-29206217 FORWARDmoderately similar to ( 209) RST3_AVESA Thaumatin-like pathogenesis-related protein 3 precursor - Avena sativa (Oat)moderately similar to ( 203) loc_os12g43380 12012.m08112 protein thaumatin-like protein precursor, putative, expressedThaumatin THN no original description	AT4G11650.1	ATOSM34,OSM34	osmotin 34	LOC_Os12g43430.1	thaumatin
GRMZM2G010048_T01	-1.32363	6.25148e-13	1.14172	4.94894e-05	20.1	stress.biotic	weakly similar to ( 141) AT4G11650 | Symbols: ATOSM34 | ATOSM34 (osmotin 34) | chr4:7025127-7026113 REVERSEweakly similar to ( 155) P21_SOYBN Protein P21 - Glycine max (Soybean)weakly similar to ( 197) loc_os03g46060 12003.m09626 protein osmotin-like protein OSML13 precursor, putative, expressedThaumatin THN no original description	AT4G11650.1	ATOSM34,OSM34	osmotin 34	LOC_Os03g46060.1	thaumatin family domain containing protein
GRMZM2G129249_T01	-0.125216	0.303684	1.41939	0	20.1	stress.biotic	weakly similar to ( 102) loc_os10g18760 12010.m04951 protein jasmonate-induced protein, putative, expressed no original description	AT5G42510.1		Disease resistance-responsive (dirigent-like protein) family protein	LOC_Os01g25030.1	dirigent, putative
GRMZM2G145518_T01	0.11188	0.357325	1.1275	1.34383e-06	20.1	stress.biotic	moderately similar to ( 388) AT3G12500 | Symbols: ATHCHIB, PR3, PR-3, CHI-B, B-CHI | ATHCHIB (ARABIDOPSIS THALIANA BASIC CHITINASE); chitinase | chr3:3962501-3963945 REVERSEmoderately similar to ( 424) CHI2_ORYSA Basic endochitinase 2 precursor (EC 3.2.1.14) - Oryza sativa (Rice)moderately similar to ( 435) loc_os06g51060 12006.m09629 protein basic endochitinase 1 precursor, putative, expressed G…	AT3G12500.1	ATHCHIB,B-CHI,CHI-B,HCHIB,PR-3,PR3	basic chitinase	LOC_Os03g30470.1	CHIT4 - Chitinase family protein precursor
GRMZM2G097813_T01	-1.03483	0.00932541	-1.43802	0.00824472	20.1	stress.biotic	moderately similar to ( 355) loc_os07g02630 12007.m079597 protein expressed protein no original description	AT3G14470.1		NB-ARC domain-containing disease resistance protein	LOC_Os07g02630.1	expressed protein
GRMZM2G029211_T02	-0.698145	0.218815	-1.66391	0.0301648	20.1	stress.biotic	moderately similar to ( 232) loc_os04g35210 12004.m08611 protein Leucine Rich Repeat family protein, expressed no original description	AT4G26090.1	RPS2	NB-ARC domain-containing disease resistance protein	LOC_Os04g35210.1	Leucine Rich Repeat family protein
GRMZM5G828488_T01	0.342498	0.428873	-1.45746	0.0283542	20.2	stress.abiotic	moderately similar to ( 233) AT2G45130 | Symbols: ATSPX3, SPX3 | SPX3 (SPX DOMAIN GENE 3) | chr2:18606489-18607754 FORWARDmoderately similar to ( 311) loc_os03g29250 12003.m08200 protein ids4-like protein, putative, expressed SPX COG5036 no original description	AT2G45130.1	ATSPX3,SPX3	SPX domain gene 3	LOC_Os03g29250.1	SPX domain-containing protein
GRMZM2G146163_T01	1.30184	0.0337417	-0.477501	0.23752	20.2.1	stress.abiotic.heat	very weakly similar to (94.4) AT4G13830 | Symbols: J20 | J20 (DNAJ-LIKE 20); heat shock protein binding | chr4:8011518-8012577 FORWARDweakly similar to ( 159) loc_os01g01160 12001.m06763 protein chaperone protein dnaJ 20, chloroplast precursor, putative, expressedDnaJ DnaJ no original description	AT4G13830.2	J20	DNAJ-like 20	LOC_Os01g01160.1	heat shock protein DnaJ
GRMZM2G306679_T01	1.61132	9.50507e-06	0.312694	0.478042	20.2.1	stress.abiotic.heat	weakly similar to ( 182) AT1G53540 | Symbols: | 17.6 kDa class I small heat shock protein (HSP17.6C-CI) (AA 1-156) | chr1:19980510-19980983 FORWARDmoderately similar to ( 218) HSP22_ORYSA 17.4 kDa class I heat shock protein 2 - Oryza sativa (Rice)moderately similar to ( 218) loc_os03g16040 12003.m07041 protein 17.4 kDa class I heat shock protein 2, putative, expressedHSP20 alpha-crystallin-Hsps I…	AT1G53540.1		HSP20-like chaperones superfamily protein	LOC_Os03g16040.1	hsp20/alpha crystallin family protein
GRMZM2G413897_T01	0.304124	0.292991	1.29926	0.0150611	20.2.1	stress.abiotic.heat	very weakly similar to ( 100) AT1G53540 | Symbols: | 17.6 kDa class I small heat shock protein (HSP17.6C-CI) (AA 1-156) | chr1:19980510-19980983 FORWARDweakly similar to ( 103) HSP12_MEDSA 18.2 kDa class I heat shock protein - Medicago sativa (Alfalfa)weakly similar to ( 186) loc_os01g04350 12001.m07070 protein 16.9 kDa class I heat shock protein 2, putative, expressed no original description	AT1G07400.1		HSP20-like chaperones superfamily protein	LOC_Os01g04350.1	hsp20/alpha crystallin family protein
GRMZM2G138937_T01	1.00227	1.70456e-07	0.457073	0.0646999	20.2.3	stress.abiotic.drought/salt	moderately similar to ( 333) AT1G47980 | Symbols: | unknown protein | chr1:17691985-17693818 REVERSEmoderately similar to ( 471) loc_os04g33150 12004.m08410 protein desiccation-related protein PCC13-62 precursor, putative, expressed no original description	AT1G47980.1			LOC_Os04g33150.1	desiccation-related protein PCC13-62 precursor
GRMZM2G122018_T01	1.24276	0	1.04136	3.84067e-08	20.2.99	stress.abiotic.unspecified	weakly similar to ( 200) AT1G18970 | Symbols: GLP4 | GLP4 (GERMIN-LIKE PROTEIN 4); manganese ion binding / nutrient reservoir | chr1:6554702-6555364 REVERSEmoderately similar to ( 310) OXO2_HORVU Oxalate oxidase 2 precursor (EC 1.2.3.4) (Germin) - Hordeum vulgare (Barley)moderately similar to ( 341) loc_os03g48770 12003.m09882 protein oxalate oxidase 2 precursor, putative, expressedCupin_1 no ori…	AT1G18970.1	GLP4	germin-like protein 4	LOC_Os03g48780.1	Cupin domain containing protein
GRMZM2G178817_T01	-0.314287	0.320301	1.07391	0.00409029	20.2.99	stress.abiotic.unspecified	moderately similar to ( 225) AT5G39110 | Symbols: | germin-like protein, putative | chr5:15657802-15658584 REVERSEweakly similar to ( 183) GLP1_MESCR Germin-like protein precursor - Mesembryanthemum crystallinum (Common ice plant)moderately similar to ( 349) loc_os12g05860 12012.m04577 protein germin-like protein subfamily 1 member 8 precursor, putative, expressedCupin_1 no original description	AT5G39110.1		RmlC-like cupins superfamily protein	LOC_Os12g05860.1	Cupin domain containing protein
GRMZM2G012530_T01	-2.47992	7.86737e-05	-1.2436	0.000600596	20.2.99	stress.abiotic.unspecified	moderately similar to ( 236) AT5G38960 | Symbols: | germin-like protein, putative | chr5:15592992-15593783 FORWARDmoderately similar to ( 207) GLP1_MESCR Germin-like protein precursor - Mesembryanthemum crystallinum (Common ice plant)moderately similar to ( 340) loc_os08g08990 12008.m05034 protein germin-like protein subfamily 1 member 11 precursor, putative, expressedCupin_1 no original descript…	AT5G39110.1		RmlC-like cupins superfamily protein	LOC_Os12g05860.1	Cupin domain containing protein
GRMZM2G030772_T01	-1.34875	4.25498e-06	-1.15587	1.68852e-06	20.2.99	stress.abiotic.unspecified	moderately similar to ( 245) AT5G39110 | Symbols: | germin-like protein, putative | chr5:15657802-15658584 REVERSEmoderately similar to ( 226) GLP1_MESCR Germin-like protein precursor - Mesembryanthemum crystallinum (Common ice plant)moderately similar to ( 355) loc_os12g05860 12012.m04577 protein germin-like protein subfamily 1 member 8 precursor, putative, expressedCupin_1 no original descripti…	AT5G39110.1		RmlC-like cupins superfamily protein	LOC_Os12g05860.1	Cupin domain containing protein
GRMZM2G074443_T01	-1.51993	0	-1.52609	2.50164e-06	20.2.99	stress.abiotic.unspecified	moderately similar to ( 238) AT5G39110 | Symbols: | germin-like protein, putative | chr5:15657802-15658584 REVERSEmoderately similar to ( 215) GLP1_MESCR Germin-like protein precursor - Mesembryanthemum crystallinum (Common ice plant)moderately similar to ( 346) loc_os12g05860 12012.m04577 protein germin-like protein subfamily 1 member 8 precursor, putative, expressedCupin_1 no original descripti…	AT5G39110.1		RmlC-like cupins superfamily protein	LOC_Os12g05860.1	Cupin domain containing protein
GRMZM2G093076_T01	-1.44964	0	-1.0861	3.9883e-06	20.2.99	stress.abiotic.unspecified	moderately similar to ( 234) AT5G39110 | Symbols: | germin-like protein, putative | chr5:15657802-15658584 REVERSEmoderately similar to ( 212) GLP1_MESCR Germin-like protein precursor - Mesembryanthemum crystallinum (Common ice plant)moderately similar to ( 342) loc_os12g05860 12012.m04577 protein germin-like protein subfamily 1 member 8 precursor, putative, expressedCupin_1 no original descripti…	AT5G39110.1		RmlC-like cupins superfamily protein	LOC_Os12g05860.1	Cupin domain containing protein
GRMZM2G149714_T01	-1.52231	7.79027e-11	-1.81252	0	20.2.99	stress.abiotic.unspecified	moderately similar to ( 246) AT5G39110 | Symbols: | germin-like protein, putative | chr5:15657802-15658584 REVERSEmoderately similar to ( 224) GLP1_MESCR Germin-like protein precursor - Mesembryanthemum crystallinum (Common ice plant)moderately similar to ( 358) loc_os12g05860 12012.m04577 protein germin-like protein subfamily 1 member 8 precursor, putative, expressedCupin_1 no original descripti…	AT5G39110.1		RmlC-like cupins superfamily protein	LOC_Os12g05860.1	Cupin domain containing protein
GRMZM2G165839_T01	-1.72327	0	-0.778365	0.0377426	20.2.99	stress.abiotic.unspecified	moderately similar to ( 238) AT5G39110 | Symbols: | germin-like protein, putative | chr5:15657802-15658584 REVERSEmoderately similar to ( 215) GLP1_MESCR Germin-like protein precursor - Mesembryanthemum crystallinum (Common ice plant)moderately similar to ( 346) loc_os12g05860 12012.m04577 protein germin-like protein subfamily 1 member 8 precursor, putative, expressedCupin_1 no original descripti…	AT5G39110.1		RmlC-like cupins superfamily protein	LOC_Os12g05860.1	Cupin domain containing protein
GRMZM2G093622_T01	-1.65752	0.000271129	-0.706982	0.347941	20.2.99	stress.abiotic.unspecified	moderately similar to ( 245) AT5G39110 | Symbols: | germin-like protein, putative | chr5:15657802-15658584 REVERSEmoderately similar to ( 221) GLP1_MESCR Germin-like protein precursor - Mesembryanthemum crystallinum (Common ice plant)moderately similar to ( 360) loc_os12g05860 12012.m04577 protein germin-like protein subfamily 1 member 8 precursor, putative, expressedCupin_1 no original descripti…	AT5G39110.1		RmlC-like cupins superfamily protein	LOC_Os12g05860.1	Cupin domain containing protein
GRMZM2G105940_T01	-1.74567	0	-0.877317	0.0822154	20.2.99	stress.abiotic.unspecified	moderately similar to ( 211) AT5G39160 | Symbols: | germin-like protein (GLP2a) (GLP5a) | chr5:15679195-15679970 REVERSEweakly similar to ( 194) GLP1_MESCR Germin-like protein precursor - Mesembryanthemum crystallinum (Common ice plant)moderately similar to ( 300) loc_os12g05860 12012.m04577 protein germin-like protein subfamily 1 member 8 precursor, putative, expressedCupin_1 no original descrip…	AT5G39110.1		RmlC-like cupins superfamily protein	LOC_Os12g05860.1	Cupin domain containing protein
GRMZM2G157298_T01	-1.91325	6.30351e-11	-0.241697	0.514966	20.2.99	stress.abiotic.unspecified	moderately similar to ( 243) AT5G39110 | Symbols: | germin-like protein, putative | chr5:15657802-15658584 REVERSEmoderately similar to ( 218) GLP1_MESCR Germin-like protein precursor - Mesembryanthemum crystallinum (Common ice plant)moderately similar to ( 364) loc_os12g05860 12012.m04577 protein germin-like protein subfamily 1 member 8 precursor, putative, expressedCupin_1 no original descripti…	AT5G39110.1		RmlC-like cupins superfamily protein	LOC_Os12g05860.1	Cupin domain containing protein
GRMZM2G087111_T01	-0.94173	0.0110931	-1.27789	3.13161e-07	20.2.99	stress.abiotic.unspecified	moderately similar to ( 233) AT5G38960 | Symbols: | germin-like protein, putative | chr5:15592992-15593783 FORWARDweakly similar to ( 200) GLP1_MESCR Germin-like protein precursor - Mesembryanthemum crystallinum (Common ice plant)moderately similar to ( 340) loc_os08g08990 12008.m05034 protein germin-like protein subfamily 1 member 11 precursor, putative, expressedCupin_1 no original description	AT5G39110.1		RmlC-like cupins superfamily protein	LOC_Os12g05860.1	Cupin domain containing protein
GRMZM2G170857_T01	-1.07743	0.00274254	-1.82594	0.000807991	20.2.99	stress.abiotic.unspecified	moderately similar to ( 245) AT5G39110 | Symbols: | germin-like protein, putative | chr5:15657802-15658584 REVERSEmoderately similar to ( 218) GLP1_MESCR Germin-like protein precursor - Mesembryanthemum crystallinum (Common ice plant)moderately similar to ( 345) loc_os12g05860 12012.m04577 protein germin-like protein subfamily 1 member 8 precursor, putative, expressedCupin_1 no original descripti…	AT5G39110.1		RmlC-like cupins superfamily protein	LOC_Os12g05860.1	Cupin domain containing protein
GRMZM2G067402_T02	-1.7711	0.0201874	-0.722833	0.167881	21.3	redox.heme	moderately similar to ( 214) AT2G16060 | Symbols: GLB1, AHB1, ARATH GLB1, NSHB1, ATGLB1 | AHB1 (ARABIDOPSIS HEMOGLOBIN 1); oxygen binding / oxygen transporter | chr2:6982782-6983522 REVERSEmoderately similar to ( 294) HBL_MAIZE Non-symbiotic hemoglobin (Hbm) (ZEAma GLB1) - Zea mays (Maize)moderately similar to ( 257) loc_os03g12510 12003.m06701 protein non-symbiotic hemoglobin 2, putative, expres…	AT2G16060.1	AHB1,ARATH GLB1,ATGLB1,GLB1,HB1,NSHB1	hemoglobin 1	LOC_Os03g12510.1	non-symbiotic hemoglobin 2
GRMZM2G441906_T01	1.03615	9.46176e-09	0.408713	0.0205201	21.4	redox.glutaredoxins	very weakly similar to (92.4) AT5G11930 | Symbols: | glutaredoxin family protein | chr5:3845165-3845611 REVERSEweakly similar to ( 134) loc_os01g09830 12001.m07607 protein OsGrx_A2 - glutaredoxin subgroup III, expressed no original description	AT5G11930.1		Thioredoxin superfamily protein	LOC_Os01g09830.1	OsGrx_A2 - glutaredoxin subgroup III
GRMZM2G157456_T01	1.63207	0.00690538	-0.424727	0.474219	21.4	redox.glutaredoxins	weakly similar to ( 142) AT5G01420 | Symbols: | glutaredoxin family protein | chr5:174886-176091 REVERSEmoderately similar to ( 273) loc_os03g44650 12003.m09504 protein electron transporter/ thiol-disulfide exchange intermediate, putative, expressedGRX_GRX_like GRX_family no original description	AT5G01420.1		Glutaredoxin family protein	LOC_Os03g44650.1	glutaredoxin
GRMZM2G003775_T01	1.03365	0.00756245	0.194066	0.520602	23.3.2.1	nucleotide metabolism.salvage.nucleoside kinases.adenosine kinase	very weakly similar to (80.5) AT5G03300 | Symbols: ADK2 | ADK2 (ADENOSINE KINASE 2); adenosine kinase/ copper ion binding / kinase | chr5:796573-798997 FORWARDvery weakly similar to (90.1) loc_os04g43750 12004.m101587 protein adenosine kinase 2, putative, expressed no original description	AT3G09820.1	ADK1,ATADK1	adenosine kinase 1	LOC_Os04g43750.1	kinase, pfkB family
GRMZM2G147430_T02	-0.165662	0.475816	1.24298	0.0472631	23.3.2.2	nucleotide metabolism.salvage.nucleoside kinases.uridine kinase	highly similar to ( 880) AT1G26190 | Symbols: | phosphoribulokinase/uridine kinase family protein | chr1:9057285-9060433 REVERSEnearly identical (1149) loc_os02g47860 12002.m100333 protein uridine kinase, putative, expressed UMPK_like UMPK PRK05480 Udk PRK PRK07429 PRK no original description	AT1G26190.1		Phosphoribulokinase / Uridine kinase family	LOC_Os02g47860.1	uridine kinase
GRMZM2G082959_T01	0.445846	0.0440956	1.63327	2.00413e-05	24	Biodegradation of Xenobiotics	weakly similar to ( 123) AT5G16080 | Symbols: AtCXE17 | AtCXE17 (Arabidopsis thaliana carboxyesterase 17); hydrolase | chr5:5252533-5253567 REVERSEmoderately similar to ( 434) loc_os05g33940 12005.m07626 protein hsr203J, putative, expressed Abhydrolase_3 Aes no original description	AT5G16080.1	AtCXE17,CXE17	carboxyesterase 17	LOC_Os05g33940.1	alpha/beta hydrolase fold
GRMZM2G167986_T01	1.21371	0.00275495	-0.791432	0.0346058	26.1	misc.cytochrome P450	highly similar to ( 637) AT5G09970 | Symbols: CYP78A7 | CYP78A7; electron carrier/ heme binding / iron ion binding / monooxygenase/ oxygen binding | chr5:3112241-3113987 FORWARDhighly similar to ( 932) C78A1_MAIZE Cytochrome P450 78A1 (EC 1.14.-.-) (CYPLXXVIII) - Zea mays (Maize)highly similar to ( 818) loc_os10g26340 12010.m05574 protein cytochrome P450 78A11, putative, expressedp450 CypX no ori…	AT5G09970.1	CYP78A7	cytochrome P450, family 78, subfamily A, polypeptide 7	LOC_Os10g26340.1	cytochrome P450
GRMZM2G020761_T01	1.17118	0.00189575	1.03395	0.0462791	26.1	misc.cytochrome P450	moderately similar to ( 494) AT2G46950 | Symbols: CYP709B2 | CYP709B2; electron carrier/ heme binding / iron ion binding / monooxygenase/ oxygen binding | chr2:19289466-19291541 REVERSEmoderately similar to ( 359) C72A1_CATRO Cytochrome P450 72A1 (EC 1.3.3.9) (CYPLXXII) (Secologanin synthase) (SLS) - Catharanthus roseus (Rosy periwinkle) (Madagascar periwinkle)highly similar to ( 605) loc_os03g25…	AT2G46950.1	CYP709B2	cytochrome P450, family 709, subfamily B, polypeptide 2	LOC_Os03g25480.1	cytochrome P450
GRMZM2G034471_T01	1.44202	0.0337003	0.814134	0.363356	26.1	misc.cytochrome P450	highly similar to ( 504) AT2G46660 | Symbols: CYP78A6 | CYP78A6; electron carrier/ heme binding / iron ion binding / monooxygenase/ oxygen binding | chr2:19153602-19155417 REVERSEmoderately similar to ( 497) C78A3_SOYBN Cytochrome P450 78A3 (EC 1.14.-.-) - Glycine max (Soybean)highly similar to ( 692) loc_os09g35940 12009.m06545 protein cytochrome P450 78A3, putative, expressedp450 CypX no origin…	AT2G46660.1	CYP78A6	cytochrome P450, family 78, subfamily A, polypeptide 6	LOC_Os09g35940.1	cytochrome P450
GRMZM2G171139_T01	1.30224	0	-0.0673282	0.492383	26.1	misc.cytochrome P450	highly similar to ( 541) AT2G27690 | Symbols: CYP94C1 | CYP94C1; fatty acid (omega-1)-hydroxylase/ oxygen binding | chr2:11809373-11810860 FORWARDvery weakly similar to (95.1) C97B2_SOYBN Cytochrome P450 97B2 (EC 1.14.-.-) - Glycine max (Soybean)highly similar to ( 784) loc_os05g37250 12005.m07905 protein cytochrome P450 94A2, putative, expressedp450 CypX no original description	AT2G27690.1	CYP94C1	cytochrome P450, family 94, subfamily C, polypeptide 1	LOC_Os05g37250.1	cytochrome P450
GRMZM2G079484_T01	-0.71178	0.000136721	1.94208	6.05293e-05	26.1	misc.cytochrome P450	moderately similar to ( 218) AT4G13290 | Symbols: CYP71A19 | CYP71A19; electron carrier/ heme binding / iron ion binding / monooxygenase/ oxygen binding | chr4:7740681-7742670 FORWARDmoderately similar to ( 268) C71D8_SOYBN Cytochrome P450 71D8 (EC 1.14.-.-) (P450 CP7) - Glycine max (Soybean)highly similar to ( 553) loc_os09g10340 12009.m04299 protein cytochrome P450 71D7, putative, expressed p45…	AT4G13290.1	CYP71A19	cytochrome P450, family 71, subfamily A, polypeptide 19	LOC_Os09g10340.1	cytochrome P450
GRMZM2G100412_T01	-2.19084	0.000450918	3.26077	1.60617e-05	26.1	misc.cytochrome P450	moderately similar to ( 431) AT1G12740 | Symbols: CYP87A2 | CYP87A2; electron carrier/ heme binding / iron ion binding / monooxygenase/ oxygen binding | chr1:4342462-4344569 FORWARDmoderately similar to ( 482) C87A3_ORYSA Cytochrome P450 87A3 (EC 1.14.-.-) - Oryza sativa (Rice)highly similar to ( 623) loc_os03g45619 12003.m09586 protein cytochrome P450 87A3, putative, expressed p450 CypX no origi…	AT1G12740.1	CYP87A2	cytochrome P450, family 87, subfamily A, polypeptide 2	LOC_Os03g45619.1	cytochrome P450
GRMZM2G148441_T01	0.479087	0.00186722	1.07635	3.10431e-05	26.1	misc.cytochrome P450	moderately similar to ( 364) AT5G06900 | Symbols: CYP93D1 | CYP93D1; electron carrier/ heme binding / iron ion binding / monooxygenase/ oxygen binding | chr5:2136160-2137925 REVERSEmoderately similar to ( 442) C93A1_SOYBN Cytochrome P450 93A1 (EC 1.14.-.-) - Glycine max (Soybean)highly similar to ( 699) loc_os04g01140 12004.m101444 protein cytochrome P450 93A2, putative, expressed p450 CypX no or…	AT5G06900.1	CYP93D1	cytochrome P450, family 93, subfamily D, polypeptide 1	LOC_Os04g01140.1	cytochrome P450 93A2
GRMZM2G154870_T01	0.981785	0.0230074	2.35242	1.47022e-10	26.1	misc.cytochrome P450	moderately similar to ( 333) AT4G37340 | Symbols: CYP81D3 | CYP81D3; electron carrier/ heme binding / iron ion binding / monooxygenase/ oxygen binding | chr4:17564953-17566706 REVERSEmoderately similar to ( 262) C93A1_SOYBN Cytochrome P450 93A1 (EC 1.14.-.-) - Glycine max (Soybean)highly similar to ( 566) loc_os03g55240 12003.m10439 protein cytochrome P450 81E1, putative, expressed p450 CypX no o…	AT4G37340.1	CYP81D3	cytochrome P450, family 81, subfamily D, polypeptide 3	LOC_Os03g55240.1	cytochrome P450
GRMZM2G161472_T01	-0.447154	0.00168078	1.73936	0	26.1	misc.cytochrome P450	highly similar to ( 535) AT5G25900 | Symbols: GA3, CYP701A3, ATKO1 | GA3 (GA REQUIRING 3); ent-kaurene oxidase/ oxygen binding | chr5:9036073-9038278 FORWARDweakly similar to ( 181) C98A1_SORBI Cytochrome P450 98A1 (EC 1.14.-.-) - Sorghum bicolor (Sorghum) (Sorghum vulgare)highly similar to ( 745) loc_os06g37364 12006.m08270 protein ent-kaurene oxidase, putative, expressed p450 CypX no original d…	AT5G25900.1	ATKO1,CYP701A3,GA3	GA requiring 3	LOC_Os06g37364.2	cytochrome P450
GRMZM2G021310_T01	0.265939	0.40648	1.05513	0.033006	26.1	misc.cytochrome P450	highly similar to ( 520) AT3G14680 | Symbols: CYP72A14 | CYP72A14; electron carrier/ heme binding / iron ion binding / monooxygenase/ oxygen binding | chr3:4934478-4936462 FORWARDmoderately similar to ( 461) C72A1_CATRO Cytochrome P450 72A1 (EC 1.3.3.9) (CYPLXXII) (Secologanin synthase) (SLS) - Catharanthus roseus (Rosy periwinkle) (Madagascar periwinkle)highly similar to ( 776) loc_os01g43774 12…	AT3G14680.1	CYP72A14	cytochrome P450, family 72, subfamily A, polypeptide 14	LOC_Os01g43774.1	cytochrome P450 72A1
GRMZM2G118809_T01	0.0520943	0.532005	2.19445	1.98839e-11	26.1	misc.cytochrome P450	moderately similar to ( 335) AT4G37340 | Symbols: CYP81D3 | CYP81D3; electron carrier/ heme binding / iron ion binding / monooxygenase/ oxygen binding | chr4:17564953-17566706 REVERSEmoderately similar to ( 262) C93A1_SOYBN Cytochrome P450 93A1 (EC 1.14.-.-) - Glycine max (Soybean)highly similar to ( 572) loc_os03g55240 12003.m10439 protein cytochrome P450 81E1, putative, expressed p450 CypX no o…	AT4G37340.1	CYP81D3	cytochrome P450, family 81, subfamily D, polypeptide 3	LOC_Os03g55240.1	cytochrome P450
GRMZM2G069722_T01	-1.35725	1.14808e-05	0.0292465	0.651052	26.1	misc.cytochrome P450	moderately similar to ( 375) AT4G37320 | Symbols: CYP81D5 | CYP81D5; electron carrier/ heme binding / iron ion binding / monooxygenase/ oxygen binding | chr4:17559742-17561690 REVERSEmoderately similar to ( 263) C82A1_PEA Cytochrome P450 82A1 (EC 1.14.-.-) (CYPLXXXII) (Fragment) - Pisum sativum (Garden pea)highly similar to ( 686) loc_os03g55240 12003.m10439 protein cytochrome P450 81E1, putative…	AT4G37320.1	CYP81D5	cytochrome P450, family 81, subfamily D, polypeptide 5	LOC_Os03g55240.1	cytochrome P450
GRMZM2G083574_T01	-1.40834	0	-0.21824	0.0918805	26.1	misc.cytochrome P450	highly similar to ( 757) AT5G58860 | Symbols: CYP86A1, CYP86 | CYP86A1 (CYTOCHROME P450 86 A1); fatty acid (omega-1)-hydroxylase/ oxygen binding | chr5:23765999-23767997 REVERSEweakly similar to ( 102) C75A3_PETHY Flavonoid 3',5'-hydroxylase 2 (EC 1.14.13.88) (F3'5'H) (Cytochrome P450 75A3) (CYPLXXVA3) - Petunia hybrida (Petunia)highly similar to ( 977) loc_os01g63540 12001.m12470 protein cytochr…	AT5G58860.1	CYP86,CYP86A1	cytochrome P450, family 86, subfamily A, polypeptide 1	LOC_Os01g63540.1	cytochrome P450
GRMZM2G424804_T01	-1.65752	0.0330748	0.465369	0.363839	26.1	misc.cytochrome P450	moderately similar to ( 494) AT2G27690 | Symbols: CYP94C1 | CYP94C1; fatty acid (omega-1)-hydroxylase/ oxygen binding | chr2:11809373-11810860 FORWARDvery weakly similar to (91.3) C97B2_SOYBN Cytochrome P450 97B2 (EC 1.14.-.-) - Glycine max (Soybean)highly similar to ( 717) loc_os11g05380 12011.m04735 protein cytochrome P450 94A2, putative, expressedp450 CypX no original description	AT2G27690.1	CYP94C1	cytochrome P450, family 94, subfamily C, polypeptide 1	LOC_Os11g05380.1	cytochrome P450
GRMZM2G009125_T01	1.02699	0.0467129	-0.815918	0.323525	26.2	misc.UDP glucosyl and glucoronyl transferases	highly similar to ( 561) AT1G22360 | Symbols: AtUGT85A2 | AtUGT85A2 (UDP-glucosyl transferase 85A2); UDP-glycosyltransferase/ glucuronosyltransferase/ transferase, transferring glycosyl groups | chr1:7895068-7897527 REVERSEweakly similar to ( 185) IAAG_MAIZE Indole-3-acetate beta-glucosyltransferase (EC 2.4.1.121) (IAA-Glu synthetase) ((Uridine 5'-diphosphate-glucose:indol-3-ylacetyl)-beta-D-gluc…	AT1G22360.1	AtUGT85A2,UGT85A2	UDP-glucosyl transferase 85A2	LOC_Os04g37820.1	cytokinin-O-glucosyltransferase 2
GRMZM2G156127_T01	1.24938	0.00462618	-0.0472424	0.646552	26.2	misc.UDP glucosyl and glucoronyl transferases	moderately similar to ( 364) AT3G55700 | Symbols: | UDP-glucoronosyl/UDP-glucosyl transferase family protein | chr3:20671202-20673278 FORWARDweakly similar to ( 152) UFOG_SOLME Anthocyanidin 3-O-glucosyltransferase (EC 2.4.1.115) (Flavonol 3-O-glucosyltransferase) (UDP-glucose flavonoid 3-O-glucosyltransferase) - Solanum melongena (Eggplant) (Aubergine)moderately similar to ( 495) loc_os03g60960 …	AT3G55700.1		UDP-Glycosyltransferase superfamily protein	LOC_Os03g60960.1	cytokinin-N-glucosyltransferase 1
GRMZM2G050748_T01	0.226847	0.380966	1.50409	1.47116e-06	26.2	misc.UDP glucosyl and glucoronyl transferases	moderately similar to ( 350) AT4G15480 | Symbols: UGT84A1 | UGT84A1; UDP-glycosyltransferase/ sinapate 1-glucosyltransferase/ transferase, transferring glycosyl groups | chr4:8849000-8850472 REVERSEmoderately similar to ( 229) IAAG_MAIZE Indole-3-acetate beta-glucosyltransferase (EC 2.4.1.121) (IAA-Glu synthetase) ((Uridine 5'-diphosphate-glucose:indol-3-ylacetyl)-beta-D-glucosyl transferase) - Z…	AT4G15480.1	UGT84A1	UDP-Glycosyltransferase superfamily protein	LOC_Os02g09510.1	limonoid UDP-glucosyltransferase
GRMZM2G417945_T01	-0.549045	0.21128	1.07094	0.0176748	26.2	misc.UDP glucosyl and glucoronyl transferases	moderately similar to ( 320) AT4G15490 | Symbols: UGT84A3 | UGT84A3; UDP-glycosyltransferase/ sinapate 1-glucosyltransferase/ transferase, transferring glycosyl groups | chr4:8852864-8854303 REVERSEmoderately similar to ( 212) IAAG_MAIZE Indole-3-acetate beta-glucosyltransferase (EC 2.4.1.121) (IAA-Glu synthetase) ((Uridine 5'-diphosphate-glucose:indol-3-ylacetyl)-beta-D-glucosyl transferase) - Z…	AT4G15480.1	UGT84A1	UDP-Glycosyltransferase superfamily protein	LOC_Os02g09510.1	limonoid UDP-glucosyltransferase
GRMZM2G137980_T01	-1.55799	0.0496627	-0.0789493	0.649409	26.2	misc.UDP glucosyl and glucoronyl transferases	weakly similar to ( 152) AT1G01390 | Symbols: | UDP-glucoronosyl/UDP-glucosyl transferase family protein | chr1:148319-149761 REVERSEmoderately similar to ( 349) loc_os05g45100 12005.m08635 protein anthocyanidin 5,3-O-glucosyltransferase, putative, expressed no original description	AT1G01390.1		UDP-Glycosyltransferase superfamily protein	LOC_Os05g45100.1	anthocyanidin 5,3-O-glucosyltransferase
AC234160.1_FGT003	1.37944	1.09447e-09	0.392869	0.0716718	26.3	misc.gluco-, galacto- and mannosidases	highly similar to ( 658) AT3G18080 | Symbols: BGLU44 | BGLU44 (B-S GLUCOSIDASE 44); (R)-amygdalin beta-glucosidase/ 4-methylumbelliferyl-beta-D-glucopyranoside beta-glucosidase/ beta-gentiobiose beta-glucosidase/ cellobiose glucosidase/ esculin beta-glucosidase/ hydrolase, hydrolyzing O-glycosyl compounds | chr3:6191586-6194124 FORWARDmoderately similar to ( 341) BGLC_MAIZE Beta-glucosidase, chlo…	AT3G18080.1	BGLU44	B-S glucosidase 44	LOC_Os01g32364.1	Os1bglu1 - beta-mannosidase/glucosidase homologue
GRMZM2G008247_T01	-1.59864	0.0640065	1.92105	0.0222882	26.3	misc.gluco-, galacto- and mannosidases	moderately similar to ( 478) AT5G44640 | Symbols: BGLU13 | BGLU13 (BETA GLUCOSIDASE 13); catalytic/ cation binding / hydrolase, hydrolyzing O-glycosyl compounds | chr5:18011146-18012669 FORWARDhighly similar to ( 995) BGLC_MAIZE Beta-glucosidase, chloroplast precursor (EC 3.2.1.21) (Gentiobiase) (Cellobiase) (Beta-D-glucoside glucohydrolase) - Zea mays (Maize)moderately similar to ( 478) loc_os04…	AT5G44640.1	BGLU13	beta glucosidase 13	LOC_Os04g39880.1	Os4bglu12 - beta-glucosidase, exo-beta-glucanase
AC203753.4_FGT006	0.294379	0.311	1.78653	0	26.3.1	misc.gluco-, galacto- and mannosidases.alpha-galactosidase	moderately similar to ( 473) AT3G23640 | Symbols: HGL1 | HGL1 (heteroglycan glucosidase 1); hydrolase, hydrolyzing O-glycosyl compounds | chr3:8502355-8509358 FORWARDweakly similar to ( 194) AGLU_ORYSA Probable alpha-glucosidase Os06g0675700 precursor (EC 3.2.1.20) (Maltase) - Oryza sativa (Rice)highly similar to ( 523) loc_os07g23880 12007.m06666 protein alpha-glucosidase 2, putative, expressed …	AT3G23640.1	HGL1	heteroglycan glucosidase 1	LOC_Os07g23880.1	glycosyl hydrolase, family 31
GRMZM2G137535_T01	-0.747174	0	1.09484	0	26.4.1	misc.beta 1,3 glucan hydrolases.glucan endo-1,3-beta-glucosidase	moderately similar to ( 277) AT4G16260 | Symbols: | catalytic/ cation binding / hydrolase, hydrolyzing O-glycosyl compounds | chr4:9200180-9201441 REVERSEmoderately similar to ( 466) GUB2_HORVU Lichenase-2 precursor (EC 3.2.1.73) (Lichenase II) (Endo-beta-1,3-1,4 glucanase II) ((1->3,1->4)-beta-glucanase isoenzyme EII) (Fragment) - Hordeum vulgare (Barley)moderately similar to ( 449) loc_os05g311…	AT4G16260.1		Glycosyl hydrolase superfamily protein	LOC_Os05g31140.1	glycosyl hydrolases family 17
GRMZM2G062600_T01	0.194922	0.467284	1.5909	0.00604226	26.4.1	misc.beta 1,3 glucan hydrolases.glucan endo-1,3-beta-glucosidase	moderately similar to ( 274) AT4G16260 | Symbols: | catalytic/ cation binding / hydrolase, hydrolyzing O-glycosyl compounds | chr4:9200180-9201441 REVERSEmoderately similar to ( 356) E13B_MAIZE Glucan endo-1,3-beta-glucosidase, acidic isoform precursor (EC 3.2.1.39) ((1->3)-beta-glucan endohydrolase) ((1->3)-beta-glucanase) (Beta-1,3-endoglucanase) - Zea mays (Maize)moderately similar to ( 356) l…	AT4G16260.1		Glycosyl hydrolase superfamily protein	LOC_Os01g71340.1	glycosyl hydrolases family 17
GRMZM5G846916_T01	-1.76002	0	0.912192	2.92561e-11	26.4.1	misc.beta 1,3 glucan hydrolases.glucan endo-1,3-beta-glucosidase	moderately similar to ( 209) AT5G55180 | Symbols: | glycosyl hydrolase family 17 protein | chr5:22388834-22390561 FORWARDweakly similar to ( 132) GUB_NICPL Lichenase precursor (EC 3.2.1.73) (Endo-beta-1,3-1,4 glucanase) - Nicotiana plumbaginifolia (Leadwort-leaved tobacco)moderately similar to ( 224) loc_os02g53200 12002.m10349 protein glucan endo-1,3-beta-glucosidase 7 precursor, putative, expre…	AT5G55180.1		O-Glycosyl hydrolases family 17 protein	LOC_Os02g53200.2	glucan endo-1,3-beta-glucosidase precursor
GRMZM2G125032_T01	-0.583498	0.263232	-2.07897	0.0270349	26.4.1	misc.beta 1,3 glucan hydrolases.glucan endo-1,3-beta-glucosidase	moderately similar to ( 275) AT4G16260 | Symbols: | catalytic/ cation binding / hydrolase, hydrolyzing O-glycosyl compounds | chr4:9200180-9201441 REVERSEmoderately similar to ( 421) E13B_HORVU Glucan endo-1,3-beta-glucosidase GII precursor (EC 3.2.1.39) ((1->3)-beta-glucan endohydrolase GII) ((1->3)-beta-glucanase isoenzyme GII) (Beta-1,3-endoglucanase GII) - Hordeum vulgare (Barley)moderately s…	AT4G16260.1		Glycosyl hydrolase superfamily protein	LOC_Os01g71670.1	glycosyl hydrolases family 17
GRMZM2G129064_T01	1.90552	0.00993469	0.809999	0.390943	26.7	misc.oxidases - copper, flavone etc	highly similar to ( 682) AT3G13390 | Symbols: sks11 | sks11 (SKU5 Similar 11); copper ion binding / oxidoreductase | chr3:4351401-4353289 REVERSEhighly similar to ( 683) NTP3_TOBAC Pollen-specific protein NTP303 precursor - Nicotiana tabacum (Common tobacco)highly similar to ( 906) loc_os05g40740 12005.m083761 protein pollen-specific protein NTP303 precursor, putative, expressedCu-oxidase_3 Cu-ox…	AT3G13400.1	sks13	SKU5 similar 13	LOC_Os05g40740.2	monocopper oxidase
AC203909.3_FGT003	-0.166612	0.465235	1.18341	0.00139185	26.8	misc.nitrilases, *nitrile lyases, berberine bridge enzymes, reticuline oxidases, troponine reductases	moderately similar to ( 292) AT1G30760 | Symbols: | FAD-binding domain-containing protein | chr1:10918321-10920441 FORWARDhighly similar to ( 558) loc_os08g06170 12008.m04756 protein reticuline oxidase precursor, putative, expressedGlcD FAD_binding_4 no original description	AT5G44440.1		FAD-binding Berberine family protein	LOC_Os08g06170.1	berberine and berberine like domain containing protein
GRMZM2G403076_T01	0.0532719	0.514369	1.56644	6.9663e-11	26.8	misc.nitrilases, *nitrile lyases, berberine bridge enzymes, reticuline oxidases, troponine reductases	moderately similar to ( 417) AT4G20860 | Symbols: | FAD-binding domain-containing protein | chr4:11172726-11174318 FORWARDhighly similar to ( 684) loc_os06g35700 12006.m08107 protein reticuline oxidase precursor, putative, expressedGlcD FAD_binding_4 no original description	AT5G44400.1		FAD-binding Berberine family protein	LOC_Os06g35700.1	reticuline oxidase-like protein precursor
GRMZM2G028821_T01	1.50667	0.00645822	0.594789	0.509171	26.9	misc.glutathione S transferases	weakly similar to ( 157) AT1G10370 | Symbols: GST30, ATGSTU17, GST30B, ERD9 | ERD9 (EARLY-RESPONSIVE TO DEHYDRATION 9); glutathione transferase | chr1:3397274-3398273 REVERSEweakly similar to ( 172) GSTU6_ORYSA Probable glutathione S-transferase GSTU6 (EC 2.5.1.18) (28 kDa cold-induced protein) - Oryza sativa (Rice)moderately similar to ( 206) loc_os10g38710 12010.m06639 protein glutathione S-tra…	AT1G10370.1	ATGSTU17,ERD9,GST30,GST30B	Glutathione S-transferase family protein	LOC_Os10g38700.1	glutathione S-transferase
GRMZM2G427954_T01	1.00632	2.32801e-09	-0.333441	0.175535	26.12	misc.peroxidases	moderately similar to ( 223) AT4G11290 | Symbols: | peroxidase, putative | chr4:6869993-6871476 FORWARDmoderately similar to ( 215) PER1_ORYSA Peroxidase 1 precursor (EC 1.11.1.7) - Oryza sativa (Rice)moderately similar to ( 345) loc_os07g44480 12007.m08669 protein peroxidase, putative, expressedsecretory_peroxidase plant_peroxidase peroxidase no original description	AT4G36430.1		Peroxidase superfamily protein	LOC_Os07g44480.1	peroxidase
GRMZM2G024234_T01	-1.34742	0	-0.364033	8.41389e-07	26.12	misc.peroxidases	moderately similar to ( 229) AT4G33420 | Symbols: | peroxidase, putative | chr4:16084856-16086105 FORWARDmoderately similar to ( 212) PERP7_BRARA Peroxidase P7 (EC 1.11.1.7) (TP7) - Brassica rapa (Turnip)moderately similar to ( 458) loc_os03g25360 12003.m07880 protein peroxidase 66 precursor, putative, expressedsecretory_peroxidase plant_peroxidase peroxidase no original description	AT5G58400.1		Peroxidase superfamily protein	LOC_Os03g25360.1	peroxidase precursor
GRMZM2G117706_T01	-2.15661	0	0.955541	0.000191791	26.12	misc.peroxidases	moderately similar to ( 360) AT5G05340 | Symbols: | peroxidase, putative | chr5:1579142-1580819 REVERSEmoderately similar to ( 354) PERP7_BRARA Peroxidase P7 (EC 1.11.1.7) (TP7) - Brassica rapa (Turnip)moderately similar to ( 466) loc_os02g14430 12002.m06688 protein peroxidase 68 precursor, putative, expressedsecretory_peroxidase plant_peroxidase peroxidase ascorbate_peroxidase no original descri…	AT5G05340.1		Peroxidase superfamily protein	LOC_Os02g14430.1	peroxidase precursor
GRMZM2G066978_T01	1.53219	0.00807988	1.37195	3.87369e-05	26.16	misc.myrosinases-lectin-jacalin	weakly similar to ( 125) SALT_ORYSA Salt stress-induced protein (Salt protein) (Protein lectin-like) (Protein mannose-binding lectin) - Oryza sativa (Rice)weakly similar to ( 126) loc_os02g19890 12002.m100181 protein stripe rust resistance protein Yr10, putative, expressed no original description	AT1G73040.1		Mannose-binding lectin superfamily protein	LOC_Os01g24710.1	jacalin-like lectin domain containing protein
AC186577.3_FGT006	1.37153	0.00604817	0.1742	0.54784	26.18	misc.invertase/pectin methylesterase inhibitor family protein	weakly similar to ( 118) loc_os08g01670 12008.m04315 protein c/VIF2, putative, expressedPMEI no original description	AT5G64620.1	ATC/VIF2,C/VIF2	cell wall / vacuolar inhibitor of fructosidase 2	LOC_Os08g01670.1	invertase/pectin methylesterase inhibitor family protein
GRMZM2G004106_T01	1.26645	0.000142696	-0.236529	0.534208	26.19	misc.plastocyanin-like	weakly similar to ( 132) AT2G02850 | Symbols: ARPN | ARPN (PLANTACYANIN); copper ion binding / electron carrier | chr2:826630-827720 REVERSEweakly similar to ( 138) BABL_LILLO Chemocyanin precursor (Basic blue protein) (Plantacyanin) - Lilium longiflorum (Trumpet lily)weakly similar to ( 162) loc_os03g50160 12003.m10011 protein chemocyanin precursor, putative, expressedCu_bind_like no original de…	AT2G02850.1	ARPN	plantacyanin	LOC_Os03g50160.1	plastocyanin-like domain containing protein
GRMZM5G881965_T01	-1.47357	0.00641244	0.522159	0.245968	26.19	misc.plastocyanin-like	weakly similar to ( 131) AT5G07475 | Symbols: | plastocyanin-like domain-containing protein | chr5:2364827-2365536 REVERSEvery weakly similar to (92.0) BCP_PEA Blue copper protein precursor - Pisum sativum (Garden pea)weakly similar to ( 200) loc_os04g46120 12004.m09563 protein blue copper protein precursor, putativeCu_bind_like no original description	AT5G07475.1		Cupredoxin superfamily protein	LOC_Os04g46120.1	plastocyanin-like domain containing protein
GRMZM2G104945_T01	1.19121	0	-0.567732	0	26.21	misc.protease inhibitor/seed storage/lipid transfer protein (LTP) family protein	weakly similar to ( 102) AT2G45180 | Symbols: | protease inhibitor/seed storage/lipid transfer protein (LTP) family protein | chr2:18626377-18626781 FORWARDvery weakly similar to (96.3) 14KD_DAUCA 14 kDa proline-rich protein DC2.15 precursor - Daucus carota (Carrot)weakly similar to ( 128) loc_os06g01580 12006.m04895 protein protease inhibitor/seed storage/LTP family proteinHPS_like no original d…	AT2G45180.1		Bifunctional inhibitor/lipid-transfer protein/seed storage 2S albumin superfamily protein	LOC_Os06g01580.1	LTPL127 - Protease inhibitor/seed storage/LTP family protein precursor
GRMZM2G304378_T01	1.02451	2.64928e-05	0.41331	0.0474078	26.21	misc.protease inhibitor/seed storage/lipid transfer protein (LTP) family protein	weakly similar to ( 116) AT3G22142 | Symbols: | structural constituent of cell wall | chr3:7803604-7808046 REVERSEweakly similar to ( 145) loc_os06g07220 12006.m05445 protein 36.4 kDa proline-rich protein, putative, expressedHPS_like no original description	AT3G22142.1		Bifunctional inhibitor/lipid-transfer protein/seed storage 2S albumin superfamily protein	LOC_Os06g07220.1	LTPL128 - Protease inhibitor/seed storage/LTP family protein precursor
GRMZM2G429000_T01	-0.84086	4.899e-06	1.27157	1.65097e-06	26.21	misc.protease inhibitor/seed storage/lipid transfer protein (LTP) family protein	very weakly similar to (94.7) AT2G45180 | Symbols: | protease inhibitor/seed storage/lipid transfer protein (LTP) family protein | chr2:18626377-18626781 FORWARDvery weakly similar to (87.4) 14KD_DAUCA 14 kDa proline-rich protein DC2.15 precursor - Daucus carota (Carrot)weakly similar to ( 109) loc_os04g46830 12004.m101609 protein cortical cell-delineating protein precursor, putative, expressedHP…	AT4G12520.1		Bifunctional inhibitor/lipid-transfer protein/seed storage 2S albumin superfamily protein	LOC_Os04g46830.1	LTPL122 - Protease inhibitor/seed storage/LTP family protein precursor
GRMZM2G458659_T01	-1.55062	3.54973e-11	0.352099	0.160672	26.22	misc.short chain dehydrogenase/reductase (SDR)	weakly similar to ( 171) AT1G01800 | Symbols: | short-chain dehydrogenase/reductase (SDR) family protein | chr1:293595-294888 FORWARDmoderately similar to ( 231) loc_os04g44980 12004.m09452 protein carbonyl reductase 3, putative, expressedfabG fabG COG4221 FabG fabG PRK12939 PRK12429 PRK12826 PRK07774 DltE fabG PRK08264 PRK06179 PRK12829 PRK07825 PRK07326 no original description	AT1G01800.1		NAD(P)-binding Rossmann-fold superfamily protein	LOC_Os04g44980.1	short-chain dehydrogenase/reductase
GRMZM2G332976_T01	-1.01315	0.128929	-2.00535	0.0169902	26.22	misc.short chain dehydrogenase/reductase (SDR)	moderately similar to ( 286) AT1G52340 | Symbols: ABA2, SIS4, GIN1, SDR1, ISI4, SRE1, ATABA2, ATSDR1 | ABA2 (ABA DEFICIENT 2); alcohol dehydrogenase/ oxidoreductase/ xanthoxin dehydrogenase | chr1:19489997-19491527 REVERSEmoderately similar to ( 208) TS2_MAIZE Sex determination protein tasselseed-2 - Zea mays (Maize)moderately similar to ( 400) loc_os03g59610 12003.m10858 protein sex determinatio…	AT1G52340.1	ABA2,ATABA2,ATSDR1,GIN1,ISI4,SDR1,SIS4,SRE1	NAD(P)-binding Rossmann-fold superfamily protein	LOC_Os03g59610.1	oxidoreductase, short chain dehydrogenase/reductase family protein
GRMZM2G045215_T01	-1.55646	0	1.10603	3.77002e-05	26.28	misc.GDSL-motif lipase	moderately similar to ( 461) AT5G45670 | Symbols: | GDSL-motif lipase/hydrolase family protein | chr5:18528600-18530164 FORWARDweakly similar to ( 160) APG_BRANA Anter-specific proline-rich protein APG (Protein CEX) (Fragment) - Brassica napus (Rape)highly similar to ( 560) loc_os05g44200 12005.m08546 protein anther-specific proline-rich protein APG, putative, expressedSGNH_plant_lipase_like fatt…	AT5G45670.1		GDSL-like Lipase/Acylhydrolase superfamily protein	LOC_Os05g44200.1	GDSL-like lipase/acylhydrolase
GRMZM2G048962_T01	-1.71746	0	-0.82341	1.30739e-08	26.28	misc.GDSL-motif lipase	moderately similar to ( 405) AT5G37690 | Symbols: | GDSL-motif lipase/hydrolase family protein | chr5:14973610-14976115 REVERSEweakly similar to ( 153) APG_BRANA Anter-specific proline-rich protein APG (Protein CEX) (Fragment) - Brassica napus (Rape)highly similar to ( 617) loc_os06g14630 12006.m06178 protein anther-specific proline-rich protein APG, putative, expressedSGNH_plant_lipase_like fatt…	AT5G37690.1		SGNH hydrolase-type esterase superfamily protein	LOC_Os06g14630.1	GDSL-like lipase/acylhydrolase
GRMZM2G063464_T01	-1.74298	0	-0.504967	1.82606e-07	26.28	misc.GDSL-motif lipase	moderately similar to ( 386) AT5G37690 | Symbols: | GDSL-motif lipase/hydrolase family protein | chr5:14973610-14976115 REVERSEweakly similar to ( 153) APG_BRANA Anter-specific proline-rich protein APG (Protein CEX) (Fragment) - Brassica napus (Rape)moderately similar to ( 489) loc_os06g14630 12006.m06178 protein anther-specific proline-rich protein APG, putative, expressedSGNH_plant_lipase_like …	AT5G37690.1		SGNH hydrolase-type esterase superfamily protein	LOC_Os06g14630.1	GDSL-like lipase/acylhydrolase
GRMZM2G152962_T01	-2.04668	6.94885e-15	0.512445	0.000143523	26.28	misc.GDSL-motif lipase	moderately similar to ( 253) AT5G45910 | Symbols: | GDSL-motif lipase/hydrolase family protein | chr5:18620420-18622264 REVERSEweakly similar to ( 140) EST_HEVBR Esterase precursor (EC 3.1.1.-) (Early nodule-specific protein homolog) (Latex allergen Hev b 13) - Hevea brasiliensis (Para rubber tree)highly similar to ( 550) loc_os11g31940 12011.m07096 protein esterase precursor, putative, expressed…	AT1G28650.1		GDSL-like Lipase/Acylhydrolase superfamily protein	LOC_Os11g31940.1	GDSL-like lipase/acylhydrolase
GRMZM2G176230_T01	-1.64809	3.65919e-06	-0.596555	0.0362322	26.28	misc.GDSL-motif lipase	moderately similar to ( 365) AT5G37690 | Symbols: | GDSL-motif lipase/hydrolase family protein | chr5:14973610-14976115 REVERSEweakly similar to ( 124) APG_BRANA Anter-specific proline-rich protein APG (Protein CEX) (Fragment) - Brassica napus (Rape)highly similar to ( 570) loc_os06g14630 12006.m06178 protein anther-specific proline-rich protein APG, putative, expressedSGNH_plant_lipase_like fatt…	AT5G37690.1		SGNH hydrolase-type esterase superfamily protein	LOC_Os06g14630.1	GDSL-like lipase/acylhydrolase
GRMZM2G060866_T01	-1.39433	0	-0.507727	0.052711	26.28	misc.GDSL-motif lipase	moderately similar to ( 309) AT1G75880 | Symbols: | family II extracellular lipase 1 (EXL1) | chr1:28490564-28492298 FORWARDmoderately similar to ( 243) APG_BRANA Anter-specific proline-rich protein APG (Protein CEX) (Fragment) - Brassica napus (Rape)moderately similar to ( 498) loc_os06g24404 12006.m091692 protein anther-specific proline-rich protein APG precursor, putative, expressedSGNH_plant_…	AT1G75880.2		SGNH hydrolase-type esterase superfamily protein	LOC_Os06g24404.1	GDSL-like lipase/acylhydrolase
GRMZM2G065097_T02	0.471769	0.266313	-1.40088	0.0392105	27.1	RNA.processing	weakly similar to ( 187) AT2G45620 | Symbols: | nucleotidyltransferase family protein | chr2:18792943-18795750 FORWARDmoderately similar to ( 231) loc_os02g02970 12002.m05647 protein poly, putative, expressed no original description	AT2G45620.1		Nucleotidyltransferase family protein	LOC_Os02g02970.1	expressed protein
GRMZM2G363678_T01	1.40139	0.00634971	0.143435	0.613373	27.1 / 29.2.2.3.3	RNA.processing / protein.synthesis.ribosome biogenesis.Pre-rRNA processing and modifications.methylotransferases	moderately similar to ( 207) AT5G52470 | Symbols: FIB1, FBR1, ATFIB1, ATFBR1, SKIP7 | FIB1 (FIBRILLARIN 1); snoRNA binding | chr5:21294290-21296409 FORWARDmoderately similar to ( 214) loc_os02g57590 12002.m33482 protein fibrillarin-2, putative, expressedFibrillarin NOP1 PRK04266 no original description	AT5G52470.1	ATFBR1,ATFIB1,FBR1,FIB1,SKIP7	fibrillarin 1	LOC_Os02g57590.2	rRNA 2-O-methyltransferase fibrillarin 2
GRMZM2G130207_T01	1.6453	1.01378e-05	-0.0757312	0.675825	27.2	RNA.transcription	weakly similar to ( 184) AT3G52090 | Symbols: ATRPB13.6, NRPB11, NRPD11, NRPE11 | NRPB11; DNA binding / DNA-directed RNA polymerase | chr3:19318069-19318998 REVERSEmoderately similar to ( 205) loc_os07g07610 12007.m05220 protein DNA-directed RNA polymerase II subunit J, putative, expressed no original description	AT3G52090.1	ATRPB13.6,NRPB11,NRPD11,NRPE11	DNA-directed RNA polymerase, RBP11-like	LOC_Os07g07610.1	RNA polymerase subunit
GRMZM2G025062_T01	1.08198	0	0.412812	1.19254e-07	27.3.3	RNA.regulation of transcription.AP2/EREBP, APETALA2/Ethylene-responsive element binding protein family	very weakly similar to (85.1) AT3G16770 | Symbols: RAP2.3, ATEBP, ERF72 | ATEBP (ETHYLENE-RESPONSIVE ELEMENT BINDING PROTEIN); DNA binding / protein binding / transcription activator/ transcription factor | chr3:5705784-5706768 FORWARDweakly similar to ( 132) loc_os07g47790 12007.m29326 protein ERF-like protein, putative, expressedAP2 AP2 no original description	AT3G16770.1	ATEBP,EBP,ERF72,RAP2.3	ethylene-responsive element binding protein	LOC_Os07g47790.2	AP2 domain containing protein
GRMZM2G026926_T01	1.27913	0.00471691	0.162057	0.599316	27.3.3	RNA.regulation of transcription.AP2/EREBP, APETALA2/Ethylene-responsive element binding protein family	weakly similar to ( 121) AT4G28140 | Symbols: | AP2 domain-containing transcription factor, putative | chr4:13974905-13975783 REVERSEvery weakly similar to (85.1) ERF5_NICSY Ethylene-responsive transcription factor 5 (Ethylene-responsive element-binding factor 5 homolog) (EREBP-4) (NsERF4) - Nicotiana sylvestris (Wood tobacco)moderately similar to ( 264) loc_os04g44670 12004.m09426 protein AP2 do…	AT2G20880.1		Integrase-type DNA-binding superfamily protein	LOC_Os04g44670.1	AP2 domain containing protein
GRMZM2G111415_T01	1.12598	3.57325e-15	0.0208777	0.649516	27.3.3	RNA.regulation of transcription.AP2/EREBP, APETALA2/Ethylene-responsive element binding protein family	weakly similar to ( 130) AT5G25190 | Symbols: | ethylene-responsive element-binding protein, putative | chr5:8707007-8707655 REVERSEweakly similar to ( 147) loc_os02g55380 12002.m10564 protein ethylene response factor 1, putative, expressedAP2 AP2 no original description	AT5G25190.1		Integrase-type DNA-binding superfamily protein	LOC_Os02g55380.1	AP2 domain containing protein
GRMZM2G458437_T01	1.40988	0.00084819	-0.319459	0.409732	27.3.3	RNA.regulation of transcription.AP2/EREBP, APETALA2/Ethylene-responsive element binding protein family	weakly similar to ( 125) AT5G18560 | Symbols: PUCHI | PUCHI; DNA binding / transcription factor | chr5:6164859-6165905 REVERSEvery weakly similar to (84.7) ERF4_NICSY Ethylene-responsive transcription factor 4 (Ethylene-responsive element-binding factor 4 homolog) (EREBP-3) (NsERF3) - Nicotiana sylvestris (Wood tobacco)moderately similar to ( 236) loc_os07g47330 12007.m08950 protein branched silk…	AT5G18560.1	PUCHI	Integrase-type DNA-binding superfamily protein	LOC_Os07g47330.1	AP2 domain containing protein
GRMZM2G098474_T01	-1.84387	1.72447e-06	-1.29162	0.0106454	27.3.5	RNA.regulation of transcription.ARR	weakly similar to ( 124) AT1G59940 | Symbols: ARR3 | ARR3 (RESPONSE REGULATOR 3); transcription regulator/ two-component response regulator | chr1:22065894-22066895 REVERSEweakly similar to ( 172) loc_os02g42060 12002.m09243 protein two-component response regulator ARR3, putative, expressedREC CheY REC Response_reg no original description	AT1G10470.1	ARR4,ATRR1,IBC7,MEE7	response regulator 4	LOC_Os02g42060.1	response regulator receiver domain containing protein
GRMZM2G018686_T01	1.47177	0.044246	0.283619	0.598419	27.3.6	RNA.regulation of transcription.bHLH,Basic Helix-Loop-Helix family	weakly similar to ( 174) loc_os03g39432 12003.m101391 protein helix-loop-helix DNA-binding domain containing protein, expressed no original description	AT1G29950.1		basic helix-loop-helix (bHLH) DNA-binding superfamily protein	LOC_Os03g39432.1	CPuORF31 - conserved peptide uORF-containing transcript
GRMZM2G042895_T01	1.08637	0.129604	1.79071	0.000870586	27.3.6	RNA.regulation of transcription.bHLH,Basic Helix-Loop-Helix family	weakly similar to ( 115) AT5G57150 | Symbols: | basic helix-loop-helix (bHLH) family protein | chr5:23152361-23153293 FORWARDweakly similar to ( 106) loc_os04g23550 12004.m101486 protein DNA binding like, putative, expressed no original description	AT5G57150.1		basic helix-loop-helix (bHLH) DNA-binding superfamily protein	LOC_Os04g23550.1	basic helix-loop-helix family protein
GRMZM2G066057_T01	-0.367065	0.168012	1.03142	0.00215308	27.3.6	RNA.regulation of transcription.bHLH,Basic Helix-Loop-Helix family	weakly similar to ( 154) AT5G37800 | Symbols: | basic helix-loop-helix (bHLH) family protein | chr5:15036197-15037574 FORWARDweakly similar to ( 155) loc_os01g02110 12001.m06853 protein helix-loop-helix DNA-binding domain containing protein, expressed no original description	AT5G37800.1	ATRSL1,RSL1	RHD SIX-LIKE 1	LOC_Os01g02110.1	helix-loop-helix DNA-binding domain containing protein
GRMZM2G325850_T01	2.24938	0.01201	-0.0789516	0.649409	27.3.9	RNA.regulation of transcription.C2C2(Zn) GATA transcription factor family	no original description	AT3G50870.1	GATA18,HAN,MNP	GATA type zinc finger transcription factor family protein	LOC_Os05g50270.1	GATA zinc finger domain containing protein
GRMZM2G061626_T01	1.17435	0.0242512	-0.431264	0.451424	27.3.11	RNA.regulation of transcription.C2H2 zinc finger family	weakly similar to ( 134) loc_os03g60560 12003.m10945 protein ZFP16-2, putative, expressed no original description	AT5G59820.1	RHL41,ZAT12	C2H2-type zinc finger family protein	LOC_Os03g60560.1	ZOS3-21 - C2H2 zinc finger protein
GRMZM2G357688_T01	1.98634	0.00225427	-0.70044	0.319982	27.3.11	RNA.regulation of transcription.C2H2 zinc finger family	very weakly similar to (84.7) loc_os09g38610 12009.m06802 protein zinc finger protein 2, putative, expressed no original description	AT5G57520.1	ATZFP2,ZFP2	zinc finger protein 2	LOC_Os09g38610.1	ZOS9-18 - C2H2 zinc finger protein
GRMZM2G069176_T01	0.943194	0.242586	1.92828	0.0217438	27.3.11	RNA.regulation of transcription.C2H2 zinc finger family	very weakly similar to (97.8) AT5G04340 | Symbols: C2H2, CZF2, ZAT6 | ZAT6 (ZINC FINGER OF ARABIDOPSIS THALIANA 6); nucleic acid binding / transcription factor/ zinc ion binding | chr5:1216321-1217037 REVERSEvery weakly similar to (87.8) ZFP1_WHEAT Zinc-finger protein 1 (WZF1) - Triticum aestivum (Wheat)weakly similar to ( 160) loc_os03g32230 12003.m08467 protein zinc-finger protein 1, putative, …	AT1G27730.1	STZ,ZAT10	salt tolerance zinc finger	LOC_Os03g32230.1	ZOS3-12 - C2H2 zinc finger protein
GRMZM2G105092_T01	-0.783049	0.21567	1.62149	0.0201452	27.3.11	RNA.regulation of transcription.C2H2 zinc finger family	very weakly similar to (83.6) AT5G04340 | Symbols: C2H2, CZF2, ZAT6 | ZAT6 (ZINC FINGER OF ARABIDOPSIS THALIANA 6); nucleic acid binding / transcription factor/ zinc ion binding | chr5:1216321-1217037 REVERSEweakly similar to ( 128) loc_os03g32220 12003.m08466 protein zinc-finger protein 1, putative, expressed no original description	AT5G04340.1	C2H2,CZF2,ZAT6	zinc finger of Arabidopsis thaliana 6	LOC_Os03g32220.1	ZOS3-11 - C2H2 zinc finger protein
GRMZM2G093404_T01	1.17052	1.69351e-09	0.191466	0.286235	27.3.12	RNA.regulation of transcription.C3H zinc finger family	weakly similar to ( 106) AT1G03790 | Symbols: SOM | SOM (SOMNUS); nucleic acid binding / transcription factor | chr1:954589-955770 FORWARDmoderately similar to ( 207) loc_os05g45020 12005.m08627 protein CCCH transcription factor, putative, expressed no original description	AT1G03790.1	SOM	Zinc finger C-x8-C-x5-C-x3-H type family protein	LOC_Os05g45020.1	zinc finger/CCCH transcription factor
GRMZM2G023872_T01	-1.66439	0	0.58203	3.72298e-10	27.3.21	RNA.regulation of transcription.GRAS transcription factor family	moderately similar to ( 266) AT1G14920 | Symbols: GAI, RGA2 | GAI (GIBBERELLIC ACID INSENSITIVE); transcription factor | chr1:5149414-5151015 FORWARDmoderately similar to ( 267) RGA2_BRACM DELLA protein RGA2 (RGA-like protein 2) (BrRGA2) - Brassica campestris (Field mustard)moderately similar to ( 395) loc_os05g49930 12005.m09063 protein DELLA protein GAI, putative, expressedGRAS no original desc…	AT1G14920.1	GAI,RGA2	GRAS family transcription factor family protein	LOC_Os05g49930.1	GRAS family transcription factor domain containing protein
GRMZM2G126646_T01	1.34249	0.000109045	-0.374407	0.348171	27.3.22	RNA.regulation of transcription.HB,Homeobox transcription factor family	highly similar to ( 704) AT1G73360 | Symbols: HDG11, EDT1, ATHDG11 | HDG11 (HOMEODOMAIN GLABROUS 11); DNA binding / transcription factor | chr1:27578893-27581820 REVERSEhighly similar to ( 957) loc_os06g10600 12006.m05778 protein DNA binding protein, putative, expressedSTART START START Homeobox HOX no original description	AT1G73360.1	ATHDG11,EDT1,HDG11	homeodomain GLABROUS 11	LOC_Os06g10600.1	homeobox and START domains containing protein
GRMZM2G105348_T01	0.74293	0.000243461	1.41773	0.000190366	27.3.23	RNA.regulation of transcription.HSF,Heat-shock transcription factor family	weakly similar to ( 185) AT3G24520 | Symbols: AT-HSFC1, HSFC1 | AT-HSFC1; DNA binding / transcription factor | chr3:8941455-8942531 FORWARDmoderately similar to ( 265) loc_os02g13800 12002.m06626 protein heat shock factor protein 1, putative, expressed HSF_DNA-bind HSF HSF1 no original description	AT3G24520.1	AT-HSFC1,HSFC1	heat shock transcription factor C1	LOC_Os02g13800.1	HSF-type DNA-binding domain containing protein
GRMZM2G003514_T01	1.59043	0.04327	0.0365159	0.665081	27.3.24	RNA.regulation of transcription.MADS box transcription factor family	moderately similar to ( 271) AT2G45650 | Symbols: AGL6 | AGL6 (AGAMOUS-LIKE 6); DNA binding / transcription factor | chr2:18804453-18806291 FORWARDmoderately similar to ( 370) MADS6_ORYSA MADS-box transcription factor 6 (OsMADS6) - Oryza sativa (Rice)moderately similar to ( 370) loc_os02g45770 12002.m09614 protein MADS-box transcription factor 6, putative, expressedMADS_MEF2_like K-box MADS MADS …	AT2G45650.1	AGL6	AGAMOUS-like 6	LOC_Os02g45770.1	OsMADS6 - MADS-box family gene with MIKCc type-box
GRMZM2G069370_T01	1.47177	0.019409	0.482929	0.373529	27.3.24	RNA.regulation of transcription.MADS box transcription factor family	weakly similar to ( 166) AT1G71692 | Symbols: AGL12, XAL1 | AGL12 (AGAMOUS-LIKE 12); transcription factor | chr1:26952903-26954939 REVERSEweakly similar to ( 200) MAD26_ORYSA MADS-box transcription factor 26 (OsMADS26) (FDRMADS3) (RMADS220) - Oryza sativa (Rice)weakly similar to ( 200) loc_os08g02070 12008.m04353 protein MADS-box transcription factor 26, putative, expressedMADS_MEF2_like MADS MAD…	AT1G71692.1	AGL12,XAL1	AGAMOUS-like 12	LOC_Os08g02070.1	OsMADS26 - MADS-box family gene with MIKCc type-box
GRMZM2G083239_T01	1.27456	0.00268546	-0.547378	0.210079	27.3.25	RNA.regulation of transcription.MYB domain transcription factor family	weakly similar to ( 196) AT1G69560 | Symbols: MYB105, AtMYB105 | MYB105 (myb domain protein 105); DNA binding / transcription factor | chr1:26157755-26158906 FORWARDvery weakly similar to (97.4) GAM1_ORYSA Transcription factor GAMYB (OsGAMyb) - Oryza sativa (Rice)weakly similar to ( 191) loc_os08g33800 12008.m07370 protein myb-like DNA-binding domain containing proteinREB1 no original description	AT1G69560.1	ATMYB105,LOF2,MYB105	myb domain protein 105	LOC_Os01g16810.1	MYB family transcription factor
GRMZM2G047600_T01	-0.257754	0.49306	1.78567	0.0130141	27.3.25	RNA.regulation of transcription.MYB domain transcription factor family	moderately similar to ( 209) AT1G48000 | Symbols: MYB112, AtMYB112 | MYB112 (myb domain protein 112); DNA binding / transcription factor | chr1:17704269-17706377 REVERSEweakly similar to ( 146) MYBA2_ORYSA Myb-related protein MYBAS2 - Oryza sativa (Rice)moderately similar to ( 252) loc_os01g19330 12001.m08470 protein cpm7, putative, expressed no original description	AT1G48000.1	AtMYB112,MYB112	myb domain protein 112	LOC_Os01g19330.1	MYB family transcription factor
GRMZM2G088783_T01	-0.0136574	0.55987	1.21056	0.0144461	27.3.25	RNA.regulation of transcription.MYB domain transcription factor family	moderately similar to ( 233) AT3G13890 | Symbols: MYB26 | ATMYB26 (MYB DOMAIN PROTEIN 26); DNA binding / transcription factor | chr3:4576744-4578027 REVERSEweakly similar to ( 186) MYB3_HORVU Myb-related protein Hv33 - Hordeum vulgare (Barley)moderately similar to ( 296) loc_os01g51260 12001.m11307 protein MYB9, putative, expressed no original description	AT3G13890.2	ATMYB26,MS35,MYB26	myb domain protein 26	LOC_Os01g51260.1	MYB family transcription factor
GRMZM2G449056_T01	0.546169	0.222558	1.39388	0.0480653	27.3.25	RNA.regulation of transcription.MYB domain transcription factor family	weakly similar to ( 106) MYB4_ORYSA Myb-related protein Myb4 (OsMyb4) (Transcription factor RLTR1) - Oryza sativa (Rice)weakly similar to ( 106) loc_os04g43680 12004.m09327 protein myb-related protein Myb4, putative, expressed no original description	AT3G23250.1	ATMYB15,ATY19,MYB15	myb domain protein 15	LOC_Os04g43680.1	MYB family transcription factor
GRMZM2G169356_T01	-2.01884	0.000162518	0.518089	0.44015	27.3.25	RNA.regulation of transcription.MYB domain transcription factor family	moderately similar to ( 263) AT1G66230 | Symbols: MYB20, AtMYB20 | MYB20 (myb domain protein 20); DNA binding / transcription factor | chr1:24677322-24678246 FORWARDmoderately similar to ( 251) ODO1_PETHY ODORANT1 protein (MYB-like protein ODO1) - Petunia hybrida (Petunia)moderately similar to ( 288) loc_os09g23620 12009.m05519 protein odorant 1 protein, putative, expressed no original description	AT1G66230.1	AtMYB20,MYB20	myb domain protein 20	LOC_Os09g23620.1	MYB family transcription factor
GRMZM2G167829_T01	-0.157763	0.212445	-1.2903	0	27.3.25	RNA.regulation of transcription.MYB domain transcription factor family	moderately similar to ( 210) AT4G37780 | Symbols: MYB87, ATMYB87 | MYB87 (MYB DOMAIN PROTEIN 87); DNA binding / transcription factor | chr4:17758404-17759526 REVERSEweakly similar to ( 162) MYB4_ORYSA Myb-related protein Myb4 (OsMyb4) (Transcription factor RLTR1) - Oryza sativa (Rice)moderately similar to ( 245) loc_os01g52410 12001.m11415 protein MYB transcription factor, putative, expressed no …	AT4G37780.1	ATMYB87,MYB87	myb domain protein 87	LOC_Os01g52410.1	myb-like DNA-binding domain containing protein
GRMZM2G091201_T01	1.78246	0.00503171	-0.574207	0.452524	27.3.26	RNA.regulation of transcription.MYB-related transcription factor family	weakly similar to ( 138) AT5G04760 | Symbols: | myb family transcription factor | chr5:1373752-1374529 REVERSEmoderately similar to ( 214) loc_os05g37060 12005.m07887 protein DNA binding protein, putative, expressed no original description	AT5G04760.1		Duplicated homeodomain-like superfamily protein	LOC_Os05g37060.1	MYB family transcription factor
GRMZM2G111760_T01	1.20499	0.0324949	0.283619	0.52373	27.3.30	RNA.regulation of transcription.Trihelix, Triple-Helix transcription factor family	weakly similar to ( 133) AT1G76890 | Symbols: GT2, AT-GT2 | GT2; transcription factor | chr1:28873211-28875203 REVERSEmoderately similar to ( 251) loc_os02g01380 12002.m77761 protein expressed protein no original description	AT1G76890.2	AT-GT2,GT2	Duplicated homeodomain-like superfamily protein	LOC_Os02g01380.1	expressed protein
GRMZM2G063880_T01	2.00079	0.00211063	0.744343	0.220103	27.3.32	RNA.regulation of transcription.WRKY domain transcription factor family	very weakly similar to ( 100) AT4G23810 | Symbols: WRKY53, ATWRKY53 | WRKY53; DNA binding / protein binding / transcription activator/ transcription factor | chr4:12392666-12393739 REVERSEweakly similar to ( 169) loc_os05g49620 12005.m09032 protein OsWRKY19 - Superfamily of rice TFs having WRKY and zinc finger domains, expressedWRKY no original description	AT4G23810.1	ATWRKY53,WRKY53	WRKY family transcription factor	LOC_Os05g49620.1	WRKY19
GRMZM2G034421_T01	-1.18772	0.0257313	3.15519	4.44719e-11	27.3.32	RNA.regulation of transcription.WRKY domain transcription factor family	weakly similar to ( 142) loc_os05g40070 12005.m08184 protein elicitor-induced DNA-binding protein, putative no original description	AT4G11070.1	AtWRKY41,WRKY41	WRKY family transcription factor	LOC_Os05g40070.1	WRKY84
GRMZM2G059562_T01	0.393766	0.224457	1.7752	4.34603e-08	27.3.32	RNA.regulation of transcription.WRKY domain transcription factor family	very weakly similar to (83.6) AT1G66550 | Symbols: WRKY67, ATWRKY67 | WRKY67; transcription factor | chr1:24828537-24829589 FORWARDweakly similar to ( 147) loc_os01g60640 12001.m12192 protein OsWRKY21 - Superfamily of rice TFs having WRKY and zinc finger domains, expressed no original description	AT2G46400.1	ATWRKY46,WRKY46	WRKY DNA-binding protein 46	LOC_Os01g60640.1	WRKY21
GRMZM2G381378_T01	0.0232116	0.558413	1.54078	2.33354e-07	27.3.32	RNA.regulation of transcription.WRKY domain transcription factor family	very weakly similar to (91.3) AT2G46400 | Symbols: WRKY46, ATWRKY46 | WRKY46; transcription factor | chr2:19043676-19044754 REVERSEweakly similar to ( 139) loc_os07g48260 12007.m09040 protein OsWRKY47 - Superfamily of rice TFs having WRKY and zinc finger domains, expressedWRKY no original description	AT3G56400.1	ATWRKY70,WRKY70	WRKY DNA-binding protein 70	LOC_Os07g48260.1	WRKY47
GRMZM2G475984_T01	0.112827	0.510404	1.09599	0.000292156	27.3.32	RNA.regulation of transcription.WRKY domain transcription factor family	weakly similar to ( 120) AT5G64810 | Symbols: WRKY51, ATWRKY51 | WRKY51; transcription factor | chr5:25908415-25909687 FORWARDweakly similar to ( 134) loc_os01g09100 12001.m07534 protein OsWRKY10 - Superfamily of rice TFs having WRKY and zinc finger domains, expressedWRKY no original description	AT5G64810.1	ATWRKY51,WRKY51	WRKY DNA-binding protein 51	LOC_Os01g09100.1	WRKY10
GRMZM2G149683_T01	-0.920558	0.206312	-1.31996	0.045599	27.3.32	RNA.regulation of transcription.WRKY domain transcription factor family	weakly similar to ( 120) AT4G01250 | Symbols: WRKY22, AtWRKY22 | WRKY22; transcription factor | chr4:522839-524129 REVERSEmoderately similar to ( 254) loc_os01g43550 12001.m42681 protein OsWRKY12 - Superfamily of rice TFs having WRKY and zinc finger domains, expressedWRKY no original description	AT4G01250.1	AtWRKY22,WRKY22	WRKY family transcription factor	LOC_Os01g43550.2	WRKY12
GRMZM2G088413_T01	1.97256	0.0373861	-1.75271	0.0548879	27.3.41	RNA.regulation of transcription.B3 transcription factor family	weakly similar to ( 110) AT4G33280 | Symbols: | DNA binding / transcription factor | chr4:16047357-16049310 REVERSEmoderately similar to ( 286) loc_os03g42370 12003.m09294 protein B3 DNA binding domain containing protein no original description	AT4G33280.1		AP2/B3-like transcriptional factor family protein	LOC_Os03g42410.1	B3 DNA binding domain containing protein
GRMZM2G102625_T01	-1.55796	0.0496627	-0.359062	0.520517	27.3.44	RNA.regulation of transcription.Chromatin Remodeling Factors	nearly identical (1034) AT3G06010 | Symbols: ATCHR12 | ATCHR12; ATP binding / DNA binding / helicase/ nucleic acid binding | chr3:1802435-1807284 REVERSEmoderately similar to ( 424) ISW2_ORYSA Probable chromatin remodelling complex ATPase chain (EC 3.6.1.-) (ISW2-like) (Sucrose nonfermenting protein 2 homolog) - Oryza sativa (Rice)nearly identical (1436) loc_os05g05230 12005.m05050 protein ATP bi…	AT3G06010.1	ATCHR12	Homeotic gene regulator	LOC_Os05g05230.1	expressed protein
GRMZM2G151204_T01	-0.549351	0.121834	1.29974	0.000445701	27.3.64	RNA.regulation of transcription.PHOR1	weakly similar to ( 197) AT5G37490 | Symbols: | U-box domain-containing protein | chr5:14887744-14889051 FORWARDvery weakly similar to (82.8) SPL11_ORYSA Spotted leaf protein 11 (Spotted leaf11) (Cell death-related protein SPL11) - Oryza sativa (Rice)moderately similar to ( 427) loc_os02g50460 12002.m10080 protein immediate-early fungal elicitor protein CMPG1, putative, expressedUbox U-box no ori…	AT1G66160.1	ATCMPG1,CMPG1	CYS, MET, PRO, and GLY protein 1	LOC_Os02g50460.1	immediate-early fungal elicitor protein CMPG1
GRMZM5G855994_T01	-0.335568	0.428873	1.57313	0.0413576	27.3.64	RNA.regulation of transcription.PHOR1	weakly similar to ( 151) AT5G37490 | Symbols: | U-box domain-containing protein | chr5:14887744-14889051 FORWARDmoderately similar to ( 348) loc_os06g13870 12006.m06102 protein immediate-early fungal elicitor protein CMPG1, putative, expressedUbox U-box no original description	AT5G37490.1		ARM repeat superfamily protein	LOC_Os06g13870.1	U-box protein CMPG1
GRMZM2G127690_T01	0.13634	0.492359	1.37961	0.0282922	27.3.64 / 29.5.11.4.2	RNA.regulation of transcription.PHOR1 / protein.degradation.ubiquitin.E3.RING	weakly similar to ( 116) AT3G18710 | Symbols: PUB29, ATPUB29 | PUB29 (PLANT U-BOX 29); ubiquitin-protein ligase | chr3:6434234-6435481 REVERSEmoderately similar to ( 410) loc_os02g33680 12002.m08459 protein U-box domain containing protein, expressedUbox no original description	AT5G64660.1	ATCMPG2,CMPG2	CYS, MET, PRO, and GLY protein 2	LOC_Os02g33680.1	U-box domain containing protein
GRMZM2G089506_T01	0.735049	1.78325e-07	1.32563	0	27.3.99	RNA.regulation of transcription.unclassified	moderately similar to ( 258) AT5G10770 | Symbols: | chloroplast nucleoid DNA-binding protein, putative | chr5:3403331-3405331 REVERSEmoderately similar to ( 380) loc_os02g48870 12002.m09921 protein aspartic proteinase nepenthesin-2 precursor, putative, expressed no original description	AT5G10770.1		Eukaryotic aspartyl protease family protein	LOC_Os02g48870.1	aspartic proteinase nepenthesin-2 precursor
GRMZM2G070455_T01	1.07941	0.128728	-1.66845	0.04772	27.3.99	RNA.regulation of transcription.unclassified	moderately similar to ( 302) AT2G03200 | Symbols: | aspartyl protease family protein | chr2:966506-967891 REVERSEmoderately similar to ( 349) loc_os03g20290 12003.m07439 protein aspartic proteinase nepenthesin-1 precursor, putative, expressed no original description	AT2G03200.1		Eukaryotic aspartyl protease family protein	LOC_Os03g20290.1	aspartic proteinase nepenthesin-1 precursor
GRMZM2G349651_T01	0.900204	0.229331	-1.1607	0.0456212	28.1.3	DNA.synthesis/chromatin structure.histone	weakly similar to ( 135) AT5G59970 | Symbols: | histone H4 | chr5:24146352-24146663 REVERSEweakly similar to ( 135) H4_PEA Histone H4 - Pisum sativum (Garden pea)weakly similar to ( 135) loc_os10g39410 12010.m06709 protein histone H4, putative, expressed H4 H4 HHT1 no original description	AT5G59970.1		Histone superfamily protein	LOC_Os02g45940.1	Core histone H2A/H2B/H3/H4 domain containing protein
GRMZM2G396076_T01	0.615503	0.218378	-1.43259	0.0452658	28.2	DNA.repair	moderately similar to ( 231) AT1G19025 | Symbols: | DNA cross-link repair protein-related | chr1:6568920-6570800 FORWARDmoderately similar to ( 287) loc_os08g01630 12008.m04311 protein DNA repair metallo-beta-lactamase family protein, expressed no original description	AT1G19025.1		DNA repair metallo-beta-lactamase family protein	LOC_Os08g01630.1	DNA repair metallo-beta-lactamase
GRMZM2G170420_T01	1.62465	0.0225573	-0.20797	0.578589	29.2.1.2.1.4	protein.synthesis.ribosomal protein.eukaryotic.40S subunit.S4	weakly similar to ( 157) AT5G58420 | Symbols: | 40S ribosomal protein S4 (RPS4D) | chr5:23619599-23620896 FORWARDweakly similar to ( 167) RS4_ORYSA 40S ribosomal protein S4 (SCAR protein SS620) - Oryza sativa (Rice)weakly similar to ( 184) loc_os03g22540 12003.m07655 protein jmjC domain containing protein, expressedRPS4A no original description	AT5G58420.1		Ribosomal protein S4 (RPS4A) family protein	LOC_Os03g22540.1	jmjC domain containing protein
GRMZM2G423413_T01	1.50092	0.0254439	-0.457463	0.502638	29.2.1.2.1.8	protein.synthesis.ribosomal protein.eukaryotic.40S subunit.S8	weakly similar to ( 135) AT5G59240 | Symbols: | 40S ribosomal protein S8 (RPS8B) | chr5:23902626-23903670 REVERSEweakly similar to ( 155) RS8_MAIZE 40S ribosomal protein S8 - Zea mays (Maize)weakly similar to ( 154) loc_os01g63830 12001.m12498 protein undecaprenyl pyrophosphate synthetase, putative, expressedUppS CIS_IPPS Prenyltransf Ribosomal_S8e no original description	AT5G59240.1		Ribosomal protein S8e family protein	LOC_Os01g63830.1	dehydrodolichyl diphosphate synthase
GRMZM2G064640_T01	1.80192	0.0165096	0.621487	0.440169	29.2.1.2.1.9	protein.synthesis.ribosomal protein.eukaryotic.40S subunit.S9	moderately similar to ( 296) AT5G39850 | Symbols: | 40S ribosomal protein S9 (RPS9C) | chr5:15950053-15951171 FORWARDvery weakly similar to (96.7) RS9_TOBAC 40S ribosomal protein S9 (S4) (Fragment) - Nicotiana tabacum (Common tobacco)moderately similar to ( 313) loc_os11g38959 12011.m80083 protein 40S ribosomal protein S9, putative, expressedrps4p RpsD no original description	AT5G39850.1		Ribosomal protein S4	LOC_Os03g05980.1	40S ribosomal protein S9-2
GRMZM2G080129_T01	1.09326	0.0387376	-0.129577	0.608643	29.2.2.3.99	protein.synthesis.ribosome biogenesis.Pre-rRNA processing and modifications.misc	moderately similar to ( 209) AT3G22660 | Symbols: | rRNA processing protein-related | chr3:8016237-8017118 REVERSEmoderately similar to ( 293) loc_os07g29320 12007.m07203 protein rRNA-processing protein EBP2, putative, expressedEbp2 no original description	AT3G22660.1		rRNA processing protein-related	LOC_Os07g29320.1	rRNA-processing protein EBP2
GRMZM5G821988_T01	2.66441	0.00877715	-0.61952	0.398378	29.2.3	protein.synthesis.initiation	highly similar to ( 598) AT3G60240 | Symbols: EIF4G, CUM2 | EIF4G (EUKARYOTIC TRANSLATION INITIATION FACTOR 4G); translation initiation factor | chr3:22261842-22268295 FORWARDweakly similar to ( 182) IF41_WHEAT Eukaryotic initiation factor iso-4F subunit p82-34 (eIF-(iso)4F p82-34) - Triticum aestivum (Wheat)highly similar to ( 845) loc_os07g36940 12007.m079713 protein eukaryotic translation init…	AT3G60240.4	CUM2,EIF4G	eukaryotic translation initiation factor 4G	LOC_Os07g36940.2	eukaryotic translation initiation factor 4G
GRMZM2G156150_T01	1.1057	0.00681646	1.04907	0.158194	29.4	protein.postranslational modification	moderately similar to ( 482) AT5G58380 | Symbols: CIPK10, PKS2, SIP1, SNRK3.8 | SIP1 (SOS3-INTERACTING PROTEIN 1); ATP binding / kinase/ protein kinase/ protein serine/threonine kinase | chr5:23597092-23598531 REVERSEmoderately similar to ( 411) CIPK1_ORYSA CIPK-like protein 1 (EC 2.7.11.1) (OsCK1) - Oryza sativa (Rice)highly similar to ( 665) loc_os12g02200 12012.m04221 protein CBL-interacting s…	AT5G58380.1	CIPK10,PKS2,SIP1,SNRK3.8	SOS3-interacting protein 1	LOC_Os12g02200.1	CAMK_KIN1/SNF1/Nim1_like.6 - CAMK includes calcium/calmodulin depedent protein kinases
GRMZM2G430780_T01	1.47272	0.0188217	1.37659	0.21934	29.4	protein.postranslational modification	moderately similar to ( 429) AT4G14480 | Symbols: | protein kinase family protein | chr4:8330081-8331544 REVERSEweakly similar to ( 114) M2K1_ORYSA Mitogen-activated protein kinase kinase 1 (EC 2.7.12.2) (MAP kinase kinase 1) (MAPKK1) (OsMEK1) - Oryza sativa (Rice)highly similar to ( 593) loc_os03g47470 12003.m09757 protein ATP binding protein, putativeS_TKc S_TKc Pkinase SPS1 Pkinase_Tyr PTKc Ty…	AT4G14480.1		Protein kinase superfamily protein	LOC_Os03g47470.1	STE_PAK_Ste20_STLK.4 - STE kinases include homologs to sterile 7, sterile 11 and sterile 20 from yeast
GRMZM2G472311_T01	1.05674	0.0271679	0.208332	0.483726	29.4	protein.postranslational modification	highly similar to ( 747) AT5G19360 | Symbols: CPK34 | CPK34; ATP binding / calcium ion binding / calmodulin-dependent protein kinase/ kinase/ protein kinase/ protein serine/threonine kinase | chr5:6521716-6523780 REVERSEhighly similar to ( 627) CDPK2_ORYSA Calcium-dependent protein kinase, isoform 2 (EC 2.7.11.1) (CDPK 2) - Oryza sativa (Rice)highly similar to ( 811) loc_os11g04170 12011.m04612 p…	AT5G12180.1	CPK17	calcium-dependent protein kinase 17	LOC_Os11g04170.1	CAMK_CAMK_like.42 - CAMK includes calcium/calmodulin depedent protein kinases
GRMZM2G082487_T01	0.742413	0.234509	1.11745	0.00953803	29.4	protein.postranslational modification	moderately similar to ( 250) AT1G07430 | Symbols: | protein phosphatase 2C, putative / PP2C, putative | chr1:2281151-2282656 REVERSEmoderately similar to ( 294) loc_os09g15670 12009.m04828 protein protein phosphatase 2C, putative, expressed PP2Cc PP2Cc PP2C PTC1 no original description	AT2G29380.1	HAI3	highly ABA-induced PP2C gene 3	LOC_Os09g15670.1	protein phosphatase 2C
GRMZM2G440695_T01	-1.5275	0.00275045	-0.0787401	0.649516	29.4	protein.postranslational modification	weakly similar to ( 188) AT1G58210 | Symbols: EMB1674 | EMB1674 (EMBRYO DEFECTIVE 1674) | chr1:21553621-21558056 FORWARDhighly similar to ( 893) loc_os05g02790 12005.m04815 protein protein kinase interacting protein 1, putative, expressedKIP1 no original description	AT2G22560.1		Kinase interacting (KIP1-like) family protein	LOC_Os05g02790.1	KIP1
GRMZM2G362303_T01	1.47177	0.000615936	-0.695623	0.136543	29.4.1.57	protein.postranslational modification.kinase.receptor like cytoplasmatic kinase VII	moderately similar to ( 337) AT1G21240 | Symbols: WAK3 | WAK3 (wall associated kinase 3); kinase/ protein serine/threonine kinase | chr1:7434303-7436702 FORWARDweakly similar to ( 184) NORK_MEDTR Nodulation receptor kinase precursor (EC 2.7.11.1) (Does not make infections protein 2) (Symbiosis receptor-like kinase) (MtSYMRK) - Medicago truncatula (Barrel medic)highly similar to ( 611) loc_os02g42…	AT1G21270.1	WAK2	wall-associated kinase 2	LOC_Os02g42150.2	OsWAK14 - OsWAK receptor-like protein kinase
GRMZM2G454306_T01	3.13728	0.0189505	0.393071	0.548112	29.4.1.57	protein.postranslational modification.kinase.receptor like cytoplasmatic kinase VII	moderately similar to ( 222) AT5G06820 | Symbols: SRF2 | SRF2 (STRUBBELIG-RECEPTOR FAMILY 2); ATP binding / kinase/ protein serine/threonine kinase | chr5:2112994-2116663 FORWARDweakly similar to ( 129) RPK1_IPONI Receptor-like protein kinase precursor (EC 2.7.11.1) - Ipomoea nil (Japanese morning glory) (Pharbitis nil)moderately similar to ( 322) loc_os02g10110 12002.m06308 protein protein kinas…	AT4G22130.1	SRF8	STRUBBELIG-receptor family 8	LOC_Os02g10110.1	Leucine Rich Repeat family protein
GRMZM2G020915_T01	-0.883078	0.139696	-2.00495	0.0169911	29.4.1.57	protein.postranslational modification.kinase.receptor like cytoplasmatic kinase VII	moderately similar to ( 343) AT3G20530 | Symbols: | protein kinase family protein | chr3:7166318-7167806 FORWARDmoderately similar to ( 202) NORK_MEDTR Nodulation receptor kinase precursor (EC 2.7.11.1) (Does not make infections protein 2) (Symbiosis receptor-like kinase) (MtSYMRK) - Medicago truncatula (Barrel medic)moderately similar to ( 339) loc_os02g30900 12002.m08233 protein protein kinase …	AT5G13160.1	PBS1	Protein kinase superfamily protein	LOC_Os01g71000.1	protein kinase APK1B, chloroplast precursor
GRMZM2G150276_T01	4.51568	0	-2.80093	9.55621e-15	29.5.3	protein.degradation.cysteine protease	moderately similar to ( 351) AT5G43060 | Symbols: | cysteine proteinase, putative / thiol protease, putative | chr5:17269784-17272117 REVERSEmoderately similar to ( 365) ORYA_ORYSA Oryzain alpha chain precursor (EC 3.4.22.-) - Oryza sativa (Rice)moderately similar to ( 321) loc_os04g57440 12004.m101443 protein cysteine protease 1 precursor, putative, expressedPeptidase_C1 Peptidase_C1A Pept_C1 Pe…	AT5G43060.1		Granulin repeat cysteine protease family protein	LOC_Os04g57440.1	oryzain beta chain precursor
GRMZM2G180926_T01	-1.29263	5.13958e-09	-0.384531	0.274718	29.5.3	protein.degradation.cysteine protease	moderately similar to ( 408) AT4G35350 | Symbols: XCP1 | XCP1 (XYLEM CYSTEINE PEPTIDASE 1); cysteine-type endopeptidase/ cysteine-type peptidase | chr4:16810529-16811578 FORWARDmoderately similar to ( 306) CYSEP_PHAVU Vignain precursor (EC 3.4.22.-) (Bean endopeptidase) (Cysteine proteinase EP-C1) - Phaseolus vulgaris (Kidney bean) (French bean)highly similar to ( 534) loc_os02g48450 12002.m09879…	AT4G35350.1	XCP1	xylem cysteine peptidase 1	LOC_Os02g48450.1	xylem cysteine proteinase 2 precursor
GRMZM2G025143_T01	-0.783052	0.21567	-2.07894	0.000647415	29.5.3	protein.degradation.cysteine protease	weakly similar to ( 159) loc_os10g24954 12010.m05448 protein ulp1 protease family, C-terminal catalytic domain containing protein no original description	AT4G15880.1	ATESD4,ESD4	Cysteine proteinases superfamily protein	LOC_Os10g24954.1	ulp1 protease family, C-terminal catalytic domain containing protein
GRMZM2G072218_T01	1.27072	6.16803e-07	-0.0688879	0.636901	29.5.5	protein.degradation.serine protease	moderately similar to ( 436) AT3G63470 | Symbols: scpl40 | scpl40 (serine carboxypeptidase-like 40); serine-type carboxypeptidase | chr3:23438561-23440862 FORWARDmoderately similar to ( 443) CBP23_HORVU Serine carboxypeptidase II-3 precursor (EC 3.4.16.6) (CP-MII.3) [Contains: Serine carboxypeptidase II-3 chain A; Serine carboxypeptidase II-3 chain B] - Hordeum vulgare (Barley)highly similar to (…	AT3G63470.1	scpl40	serine carboxypeptidase-like 40	LOC_Os09g28830.1	OsSCP42 - Putative Serine Carboxypeptidase homologue
GRMZM2G082502_T01	1.39371	0.00971234	-0.438268	0.410056	29.5.5	protein.degradation.serine protease	highly similar to ( 615) AT4G36195 | Symbols: | serine carboxypeptidase S28 family protein | chr4:17127202-17129787 FORWARDhighly similar to ( 754) loc_os10g36780 12010.m06484 protein prolyl carboxypeptidase like protein, putative, expressedPeptidase_S28 no original description	AT4G36195.1		Serine carboxypeptidase S28 family protein	LOC_Os10g36780.2	OsProCP4 - Putative Lysosomal Pro-x Carboxypeptidase homologue
GRMZM2G373607_T01	-1.47855	0.000106004	-25.0377	0.13658	29.5.5	protein.degradation.serine protease	moderately similar to ( 430) AT5G23210 | Symbols: SCPL34 | SCPL34; serine-type carboxypeptidase | chr5:7811625-7814608 FORWARDmoderately similar to ( 340) CBP2_WHEAT Serine carboxypeptidase 2 (EC 3.4.16.6) (Serine carboxypeptidase II) (Carboxypeptidase D) (CPDW-II) (CP-WII) [Contains: Serine carboxypeptidase 2 chain A (Serine carboxypeptidase II chain A); Serine carboxypeptidase 2 chain B (Serine…	AT5G23210.1	SCPL34	serine carboxypeptidase-like 34	LOC_Os10g39560.1	OsSCP47 - Putative Serine Carboxypeptidase homologue
GRMZM2G178645_T01	0.612933	0.244839	2.58789	0.0053733	29.5.9	protein.degradation.AAA type	moderately similar to ( 350) AT3G28580 | Symbols: | AAA-type ATPase family protein | chr3:10715736-10717238 FORWARDmoderately similar to ( 456) loc_os03g58790 12003.m10782 protein ATPase 3, putative, expressed AAA no original description	AT5G40010.1	AATP1	AAA-ATPase 1	LOC_Os03g58790.1	ATPase
GRMZM2G315431_T01	1.15917	0.041599	1.35401	0.0439585	29.5.11.4.2	protein.degradation.ubiquitin.E3.RING	moderately similar to ( 343) AT1G60190 | Symbols: | armadillo/beta-catenin repeat family protein / U-box domain-containing protein | chr1:22198403-22200463 FORWARDweakly similar to ( 170) SPL11_ORYSA Spotted leaf protein 11 (Spotted leaf11) (Cell death-related protein SPL11) - Oryza sativa (Rice)highly similar to ( 741) loc_os09g21120 12009.m05319 protein ubiquitin-protein ligase, putative, expre…	AT1G10560.1	ATPUB18,PUB18	plant U-box 18	LOC_Os09g21120.1	armadillo/beta-catenin repeat family protein
GRMZM2G076768_T02	1.44203	0.0337003	-0.415988	0.448118	29.5.11.4.2	protein.degradation.ubiquitin.E3.RING	weakly similar to ( 130) AT5G05930 | Symbols: | guanylyl cyclase-related (GC1) | chr5:1780270-1782532 REVERSEweakly similar to ( 195) loc_os05g37950 12005.m07974 protein guanylyl cyclase, putative, expressed no original description	AT5G05930.1	ATGC1,GC1	guanylyl cyclase 1	LOC_Os05g37950.1	guanylyl cyclase
GRMZM2G110567_T01	1.89303	9.67913e-07	1.05845	0.310675	29.5.11.4.2	protein.degradation.ubiquitin.E3.RING	weakly similar to ( 199) AT3G54780 | Symbols: | zinc finger (C3HC4-type RING finger) family protein | chr3:20278985-20281429 FORWARDmoderately similar to ( 430) loc_os03g28990 12003.m101366 protein protein binding protein, putative, expressedvWA_C3HC4_type vWA_subgroup vWA_interalpha_trypsin_inhibitor vWFA VWA no original description	AT5G60710.1		Zinc finger (C3HC4-type RING finger) family protein	LOC_Os03g28990.1	zinc finger family protein
GRMZM2G124061_T01	0.921492	0	2.61179	0	29.5.11.4.2	protein.degradation.ubiquitin.E3.RING	weakly similar to ( 108) AT3G54780 | Symbols: | zinc finger (C3HC4-type RING finger) family protein | chr3:20278985-20281429 FORWARDmoderately similar to ( 412) loc_os11g46000 12011.m61731 protein von Willebrand factor type A domain containing protein, expressed no original description	AT3G54780.1		Zinc finger (C3HC4-type RING finger) family protein	LOC_Os11g46000.1	von Willebrand factor type A domain containing protein
GRMZM2G161746_T01	0.561286	0	1.6947	0	29.5.11.4.2	protein.degradation.ubiquitin.E3.RING	weakly similar to ( 146) AT5G60710 | Symbols: | zinc finger (C3HC4-type RING finger) family protein | chr5:24410953-24414849 REVERSEweakly similar to ( 198) loc_os12g24390 12012.m06272 protein retrotransposon protein, putative, unclassified, expressedvWA_C3HC4_type vWA_interalpha_trypsin_inhibitor vWA_subgroup vWFA VWA VWA no original description	AT5G60710.1		Zinc finger (C3HC4-type RING finger) family protein	LOC_Os12g24390.1	retrotransposon protein, putative, unclassified
GRMZM2G015753_T01	0.294735	0.400731	1.0234	0.0266788	29.5.11.4.2	protein.degradation.ubiquitin.E3.RING	weakly similar to ( 162) AT3G05200 | Symbols: ATL6 | ATL6; protein binding / zinc ion binding | chr3:1477377-1478573 FORWARDmoderately similar to ( 291) loc_os09g29310 12009.m06082 protein RING/C3HC4/PHD zinc finger-like protein, putative, expressed no original description	AT3G05200.1	ATL6	RING/U-box superfamily protein	LOC_Os09g29310.1	zinc finger, C3HC4 type domain containing protein
AC233865.1_FGT004	-2.4427	0.00951024	0.413255	0.475483	29.5.11.4.2	protein.degradation.ubiquitin.E3.RING	highly similar to ( 563) AT1G20780 | Symbols: PUB44, ATPUB44, SAUL1 | SAUL1 (SENESCENCE-ASSOCIATED E3 UBIQUITIN LIGASE 1); ubiquitin-protein ligase | chr1:7217812-7220609 FORWARDnearly identical (1101) loc_os12g17880 12012.m05744 protein ubiquitin-protein ligase, putative, expressed no original description	AT1G20780.1	ATPUB44,PUB44,SAUL1	senescence-associated E3 ubiquitin ligase 1	LOC_Os12g17880.1	armadillo/beta-catenin repeat protein-related
GRMZM2G082653_T01	-1.64361	0.000119767	0.199167	0.521822	29.5.11.4.2	protein.degradation.ubiquitin.E3.RING	weakly similar to ( 164) AT3G05200 | Symbols: ATL6 | ATL6; protein binding / zinc ion binding | chr3:1477377-1478573 FORWARDmoderately similar to ( 304) loc_os09g29310 12009.m06082 protein RING/C3HC4/PHD zinc finger-like protein, putative, expressed no original description	AT3G05200.1	ATL6	RING/U-box superfamily protein	LOC_Os09g29310.1	zinc finger, C3HC4 type domain containing protein
GRMZM2G032562_T01	0.497307	0.168246	-1.17411	0.0102795	29.5.11.4.3.1	protein.degradation.ubiquitin.E3.SCF.SKP	weakly similar to ( 151) AT1G20140 | Symbols: ASK4 | ASK4 (ARABIDOPSIS SKP1-LIKE 4); protein binding / ubiquitin-protein ligase | chr1:6986430-6987079 FORWARDweakly similar to ( 147) loc_os09g36830 12009.m06632 protein SKP1-like protein 1B, putative, expressed SKP1 Skp1 Skp1 no original description	AT1G20140.1	ASK4,SK4	SKP1-like 4	LOC_Os09g36830.1	Skp1 family, dimerisation domain containing protein
GRMZM2G014022_T01	1.00456	0	0.4795	0.000472322	29.5.11.4.3.2	protein.degradation.ubiquitin.E3.SCF.FBOX	weakly similar to ( 139) AT2G36090 | Symbols: | F-box family protein | chr2:15158631-15159584 FORWARDmoderately similar to ( 313) loc_os04g33820 12004.m08477 protein F-box domain containing protein, expressed no original description	AT2G36090.1		F-box family protein	LOC_Os04g33820.1	OsFBX132 - F-box domain containing protein
GRMZM2G129208_T01	-2.77551	0.0123492	0.365665	0.55778	29.8	protein.assembly and cofactor ligation	highly similar to ( 666) AT3G24430 | Symbols: HCF101 | HCF101 (HIGH-CHLOROPHYLL-FLUORESCENCE 101); ATP binding | chr3:8868731-8872154 REVERSEhighly similar to ( 718) loc_os01g52170 12001.m11391 protein HCF101, putative, expressedMRP-like PRK11670 Mrp flhG no original description	AT3G24430.1	HCF101	ATP binding	LOC_Os01g52170.1	expressed protein
GRMZM2G059252_T01	0.19119	0.415841	-1.47467	5.23955e-05	29.8	protein.assembly and cofactor ligation	moderately similar to ( 284) AT3G26710 | Symbols: CCB1 | CCB1 (COFACTOR ASSEMBLY OF COMPLEX C) | chr3:9813550-9814606 FORWARDmoderately similar to ( 360) loc_os11g32320 12011.m07133 protein expressed protein no original description	AT3G26710.1	CCB1	cofactor assembly of complex C	LOC_Os11g32320.1	CCB1
GRMZM2G124890_T01	1.03126	0.00674548	0.170869	0.608629	30.1	signalling.phosphorelay	weakly similar to ( 148) AT3G16360 | Symbols: AHP4 | AHP4 (HPT PHOSPHOTRANSMITTER 4); histidine phosphotransfer kinase/ transferase, transferring phosphorus-containing groups | chr3:5554484-5555367 FORWARDvery weakly similar to (98.6) HP1_ORYSA Histidine-containing phosphotransfer protein 1 (OsHP1) - Oryza sativa (Rice)moderately similar to ( 224) loc_os05g09410 12005.m05454 protein histidine-con…	AT3G16360.2	AHP4	HPT phosphotransmitter 4	LOC_Os05g09410.1	histidine-containing phosphotransfer protein 4
GRMZM2G009770_T01	1.30827	0.0445247	0.143442	0.607	30.2.11	signalling.receptor kinases.leucine rich repeat XI	highly similar to ( 612) AT3G47570 | Symbols: | leucine-rich repeat transmembrane protein kinase, putative | chr3:17527611-17530748 FORWARDmoderately similar to ( 401) RPK1_IPONI Receptor-like protein kinase precursor (EC 2.7.11.1) - Ipomoea nil (Japanese morning glory) (Pharbitis nil)nearly identical (1156) loc_os02g12400 12002.m06488 protein receptor-like protein kinase precursor, putative, exp…	AT3G47570.1		Leucine-rich repeat protein kinase family protein	LOC_Os02g12400.1	receptor-like protein kinase precursor
GRMZM2G398854_T01	1.33881	0.0397329	-0.367257	0.522031	30.2.17	signalling.receptor kinases.DUF 26	weakly similar to ( 165) AT5G60900 | Symbols: RLK1 | RLK1 (RECEPTOR-LIKE PROTEIN KINASE 1); ATP binding / carbohydrate binding / kinase/ protein kinase/ protein serine/threonine kinase/ protein tyrosine kinase/ sugar binding | chr5:24498467-24501494 REVERSEvery weakly similar to (88.2) KPRO_MAIZE Putative receptor protein kinase ZmPK1 precursor (EC 2.7.11.1) - Zea mays (Maize)highly similar to ( …	AT5G60900.1	RLK1	receptor-like protein kinase 1	LOC_Os04g12600.1	receptor-like protein kinase
GRMZM2G340654_T01	0.881574	0.0208341	1.05063	0.0154106	30.2.17	signalling.receptor kinases.DUF 26	moderately similar to ( 323) AT4G32300 | Symbols: SD2-5 | SD2-5 (S-DOMAIN-2 5); carbohydrate binding / kinase/ protein kinase | chr4:15599970-15602435 FORWARDmoderately similar to ( 226) KPRO_MAIZE Putative receptor protein kinase ZmPK1 precursor (EC 2.7.11.1) - Zea mays (Maize)moderately similar to ( 470) loc_os04g23760 12004.m07515 protein ATP binding protein, putative Pkinase S_TKc S_TKc TyrKc…	AT4G32300.1	SD2-5	S-domain-2 5	LOC_Os04g23760.1	lectin protein kinase family protein
GRMZM2G043878_T01	-1.4214	0	0.829724	0	30.2.17	signalling.receptor kinases.DUF 26	weakly similar to ( 152) AT5G48540 | Symbols: | 33 kDa secretory protein-related | chr5:19669096-19669887 REVERSEmoderately similar to ( 257) loc_os03g16950 12003.m07127 protein serine/threonine kinase-like protein, putative, expressed no original description	AT5G48540.1		receptor-like protein kinase-related family protein	LOC_Os03g16950.1	cysteine-rich repeat secretory protein 55 precursor
GRMZM2G465999_T01	1.14288	0.0370545	0.0614475	0.649219	30.2.17 / 30.2.24	signalling.receptor kinases.DUF 26 / signalling.receptor kinases.S-locus glycoprotein like	highly similar to ( 719) AT4G27290 | Symbols: | ATP binding / protein kinase/ protein serine/threonine kinase/ protein tyrosine kinase/ sugar binding | chr4:13666281-13669202 FORWARDmoderately similar to ( 356) SLSG3_BRAOL S-locus-specific glycoprotein S13 precursor (SLSG-13) (Fragment) - Brassica oleracea (Wild cabbage)nearly identical (1159) loc_os07g36544 12007.m07905 protein serine/threonine-…	AT4G27290.1		S-locus lectin protein kinase family protein	LOC_Os01g57560.1	serine/threonine-protein kinase receptor precursor
GRMZM2G332280_T01	-0.655988	0.215335	1.35056	1.99003e-06	30.2.99	signalling.receptor kinases.misc	moderately similar to ( 481) AT4G29990 | Symbols: | light repressible receptor protein kinase | chr4:14665802-14669438 REVERSEmoderately similar to ( 271) NORK_PEA Nodulation receptor kinase precursor (EC 2.7.11.1) - Pisum sativum (Garden pea)highly similar to ( 969) loc_os12g37980 12012.m07584 protein senescence-induced receptor-like serine/threonine-protein kinase precursor, putative, expressed…	AT2G19210.1		Leucine-rich repeat transmembrane protein kinase protein	LOC_Os12g37980.1	protein kinase domain containing protein
GRMZM2G466563_T01	1.62661	0	2.30187	9.55621e-15	30.3	signalling.calcium	moderately similar to ( 264) AT2G18750 | Symbols: | calmodulin-binding protein | chr2:8125827-8128363 FORWARDmoderately similar to ( 475) loc_os08g27170 12008.m06730 protein calmodulin binding protein, putativeCalmodulin_bind no original description	AT2G18750.1		Calmodulin-binding protein	LOC_Os08g27170.1	calmodulin binding protein
GRMZM2G062034_T01	0.191662	0.428029	-1.40088	0.00145846	31.1	cell.organisation	moderately similar to ( 290) AT1G63640 | Symbols: | kinesin motor protein-related | chr1:23589234-23595139 REVERSEvery weakly similar to (90.5) FLA10_CHLRE Kinesin-like protein FLA10 (Protein KHP1) - Chlamydomonas reinhardtiimoderately similar to ( 414) loc_os02g13580 12002.m06604 protein kinesin motor domain containing protein, expressed KISc_C_terminal KISc KISc Kinesin KISc_KHC_KIF5 KISc_KIP3_…	AT1G73860.1		P-loop containing nucleoside triphosphate hydrolases superfamily protein	LOC_Os02g13580.1	kinesin motor domain containing protein
GRMZM2G052685_T01	-0.48759	0.242091	3.09098	0.0488179	31.1	cell.organisation	moderately similar to ( 431) AT1G42550 | Symbols: PMI1 | PMI1 (PLASTID MOVEMENT IMPAIRED1) | chr1:15977131-15979734 FORWARDhighly similar to ( 862) loc_os10g39430 12010.m06712 protein expressed protein no original description	AT1G42550.1	PMI1	plastid movement impaired1	LOC_Os10g39430.1	expressed protein
GRMZM2G462118_T01	-0.41311	0.125453	1.1078	8.57964e-06	31.3	cell.cycle	moderately similar to ( 252) AT4G19600 | Symbols: CYCT1;4 | CYCT1;4; cyclin-dependent protein kinase | chr4:10673619-10676532 FORWARDmoderately similar to ( 399) loc_os02g04010 12002.m05750 protein cyclin-K, putative, expressed CCL1 no original description	AT5G45190.1		Cyclin family protein	LOC_Os02g04010.2	cyclin-T1-1
GRMZM2G353483_T01	-1.4136	0.0331657	-0.457463	0.502638	31.4	cell.vesicle transport	very weakly similar to (86.3) AT5G50380 | Symbols: ATEXO70F1 | ATEXO70F1 (exocyst subunit EXO70 family protein F1); protein binding | chr5:20516382-20518433 REVERSEmoderately similar to ( 342) loc_os01g28600 12001.m09300 protein exo70 exocyst complex subunit family protein, expressedExo70 no original description	AT5G50380.1	ATEXO70F1,EXO70F1	exocyst subunit exo70 family protein F1	LOC_Os01g28600.1	exo70 exocyst complex subunit family protein
GRMZM2G089977_T01	-1.50552	0.0295351	28.9908	0.0182005	33.2	development.late embryogenesis abundant	moderately similar to ( 258) AT3G19430 | Symbols: | late embryogenesis abundant protein-related / LEA protein-related | chr3:6736382-6738330 REVERSEmoderately similar to ( 463) loc_os01g73700 12001.m13397 protein transposon protein, putative, unclassified, expressedRoot_cap no original description	AT3G19430.1		late embryogenesis abundant protein-related / LEA protein-related	LOC_Os01g73700.1	RCLEA2 - Root cap and Late embryogenesis related family protein precursor
GRMZM2G167998_T01	0.0183762	0.541047	1.00555	2.38632e-07	33.2	development.late embryogenesis abundant	weakly similar to ( 132) AT3G19430 | Symbols: | late embryogenesis abundant protein-related / LEA protein-related | chr3:6736382-6738330 REVERSEweakly similar to ( 197) loc_os01g73720 12001.m13399 protein transposon protein, putative, unclassified, expressed no original description	AT3G19430.1		late embryogenesis abundant protein-related / LEA protein-related	LOC_Os01g73720.1	RCLEA4 - Root cap and Late embryogenesis related family protein precursor
GRMZM2G160917_T01	0.249379	0.426628	-1.40088	0.0392105	33.3	development.squamosa promoter binding like (SPL)	weakly similar to ( 136) AT2G42200 | Symbols: SPL9 | SPL9 (SQUAMOSA PROMOTER BINDING PROTEIN-LIKE 9); transcription factor | chr2:17587601-17589451 FORWARDvery weakly similar to ( 100) SBP1_ANTMA Squamosa promoter-binding protein 1 - Antirrhinum majus (Garden snapdragon)weakly similar to ( 153) loc_os09g31438 12009.m06260 protein squamosa promoter-binding-like protein 9, putative, expressedSBP no…	AT2G42200.1	SPL9	squamosa promoter binding protein-like 9	LOC_Os08g39890.1	OsSPL14 - SBP-box gene family member
GRMZM2G030216_T01	1.23108	0.0299644	2.71007	0.11951	33.99	development.unspecified	moderately similar to ( 210) AT3G30340 | Symbols: | nodulin MtN21 family protein | chr3:11956626-11958969 FORWARDmoderately similar to ( 443) loc_os06g01972 12006.m04933 protein nodulin-like protein, putative, expressed no original description	AT3G30340.1		nodulin MtN21 /EamA-like transporter family protein	LOC_Os06g01972.1	auxin-induced protein 5NG4
GRMZM2G030252_T01	1.11372	0.00208557	-0.00495082	0.674385	33.99	development.unspecified	moderately similar to ( 220) AT4G01440 | Symbols: | nodulin MtN21 family protein | chr4:596531-598512 FORWARDmoderately similar to ( 427) loc_os06g01966 12006.m31783 protein nodulin protein, putative, expressed no original description	AT3G30340.1		nodulin MtN21 /EamA-like transporter family protein	LOC_Os06g01966.1	auxin-induced protein 5NG4
GRMZM2G075215_T01	1.67544	0.00965389	0.436231	0.539747	33.99	development.unspecified	moderately similar to ( 252) AT4G20370 | Symbols: TSF | TSF (TWIN SISTER OF FT); phosphatidylethanolamine binding | chr4:11001011-11002965 REVERSEweakly similar to ( 190) CET1_TOBAC CEN-like protein 1 - Nicotiana tabacum (Common tobacco)moderately similar to ( 317) loc_os11g18870 12011.m05962 protein OsFTL11 - Rice FT-Like11 homogous to Arabidopsis Flowering Locus T geneRKIP PBP PEBP_RKIP no orig…	AT4G20370.1	TSF	PEBP (phosphatidylethanolamine-binding protein) family protein	LOC_Os11g18870.1	osFTL11 FT-Like11 homologous to Flowering Locus T gene; contains Pfam profile PF01161: Phosphatidylethanolamine-binding protein
GRMZM2G091490_T01	0.595718	0.000884144	1.0638	7.29159e-05	33.99	development.unspecified	moderately similar to ( 228) AT2G46770 | Symbols: NST1, EMB2301, ANAC043 | EMB2301 (EMBRYO DEFECTIVE 2301); transcription activator/ transcription factor | chr2:19220917-19222822 REVERSEmoderately similar to ( 204) NAC76_ORYSA NAC domain-containing protein 76 (ONAC076) - Oryza sativa (Rice)moderately similar to ( 323) loc_os06g04090 12006.m05140 protein NAM protein, putative, expressedNAM no orig…	AT2G46770.1	ANAC043,EMB2301,NST1	NAC (No Apical Meristem) domain transcriptional regulator superfamily protein	LOC_Os06g04090.1	no apical meristem protein
GRMZM2G019413_T01	0.0677702	0.525803	1.38048	0.0201452	33.99	development.unspecified	moderately similar to ( 263) AT2G30300 | Symbols: | nodulin-related | chr2:12919401-12921222 FORWARDhighly similar to ( 630) loc_os01g61010 12001.m42745 protein nodulin-like protein, putative, expressedNodulin-like no original description	AT2G30300.1		Major facilitator superfamily protein	LOC_Os01g61010.1	nodulin
GRMZM2G068973_T01	0.197177	0.462521	1.01737	0.0113806	33.99	development.unspecified	moderately similar to ( 228) AT1G77450 | Symbols: anac032 | anac032 (Arabidopsis NAC domain containing protein 32); transcription factor | chr1:29100029-29100981 FORWARDmoderately similar to ( 377) NAC68_ORYSA NAC domain-containing protein 68 (ONAC068) - Oryza sativa (Rice)moderately similar to ( 377) loc_os01g60020 12001.m12134 protein NAC domain-containing protein 68, putative, expressedNAM no …	AT5G08790.1	anac081,ATAF2	NAC (No Apical Meristem) domain transcriptional regulator superfamily protein	LOC_Os01g60020.1	NAC domain transcription factor
GRMZM2G074358_T01	-0.658492	0.156195	2.14426	0.000232727	33.99	development.unspecified	moderately similar to ( 218) AT2G17040 | Symbols: anac036 | anac036 (Arabidopsis NAC domain containing protein 36); transcription factor | chr2:7407123-7408120 FORWARDweakly similar to ( 141) NAC68_ORYSA NAC domain-containing protein 68 (ONAC068) - Oryza sativa (Rice)moderately similar to ( 330) loc_os06g51070 12006.m09630 protein NAC domain-containing protein 68, putative, expressedNAM no origin…	AT2G17040.1	anac036,NAC036	NAC domain containing protein 36	LOC_Os06g51070.1	no apical meristem protein
GRMZM2G081930_T01	-0.189022	0.204369	1.04299	1.31369e-10	33.99	development.unspecified	moderately similar to ( 246) AT4G28530 | Symbols: anac074 | anac074 (Arabidopsis NAC domain containing protein 74); transcription factor | chr4:14090725-14094603 REVERSEweakly similar to ( 177) NAC77_ORYSA NAC domain-containing protein 77 (ONAC077) (ONAC300) - Oryza sativa (Rice)moderately similar to ( 347) loc_os04g43560 12004.m09316 protein NAC domain-containing protein 21/22, putative, express…	AT4G28530.1	anac074,NAC074	NAC domain containing protein 74	LOC_Os04g43560.1	no apical meristem protein
GRMZM2G107597_T01	0.127043	0.469889	2.2731	0.00061876	33.99	development.unspecified	weakly similar to ( 162) AT4G15920 | Symbols: | INVOLVED IN: biological_process unknown; LOCATED IN: endomembrane system, integral to membrane, membrane; EXPRESSED IN: 23 plant structures; EXPRESSED DURING: 13 growth stages; CONTAINS InterPro DOMAIN/s: MtN3 and saliva related transmembrane protein, conserved region (InterPro:IPR018169), RAG1-activating protein 1 homologue (InterPro:IPR018179), Mt…	AT4G15920.1		Nodulin MtN3 family protein	LOC_Os03g22200.1	nodulin MtN3 family protein
GRMZM2G127379_T01	-0.663976	0.0823226	1.47559	5.1118e-05	33.99	development.unspecified	moderately similar to ( 223) AT1G61110 | Symbols: anac025 | anac025 (Arabidopsis NAC domain containing protein 25); transcription factor | chr1:22516730-22518055 FORWARDmoderately similar to ( 221) NAC68_ORYSA NAC domain-containing protein 68 (ONAC068) - Oryza sativa (Rice)moderately similar to ( 284) loc_os12g03040 12012.m04302 protein NAC domain transcription factor, putative, expressedNAM no o…	AT3G04070.2	anac047,NAC047	NAC domain containing protein 47	LOC_Os12g03040.1	no apical meristem protein
GRMZM2G026927_T01	-1.436	0.00550103	-0.0997439	0.608643	33.99	development.unspecified	weakly similar to ( 101) AT1G06920 | Symbols: ATOFP4, OFP4 | OFP4 (ARABIDOPSIS THALIANA OVATE FAMILY PROTEIN 4) | chr1:2124854-2125801 REVERSEweakly similar to ( 197) loc_os01g60810 12001.m12209 protein plant-specific domain TIGR01568 family protein, expressedDUF623 no original description	AT1G06920.1	ATOFP4,OFP4	ovate family protein 4	LOC_Os01g60810.1	DUF623 domain containing protein
GRMZM2G031120_T01	-1.65727	2.00403e-06	0.0693168	0.608643	33.99	development.unspecified	moderately similar to ( 268) AT3G18400 | Symbols: anac058 | anac058 (Arabidopsis NAC domain containing protein 58); transcription factor | chr3:6318745-6320593 REVERSEmoderately similar to ( 211) NAC77_ORYSA NAC domain-containing protein 77 (ONAC077) (ONAC300) - Oryza sativa (Rice)moderately similar to ( 341) loc_os03g42630 12003.m09316 protein GRAB2 protein, putative, expressedNAM no original de…	AT3G18400.1	anac058,NAC058	NAC domain containing protein 58	LOC_Os03g42630.1	No apical meristem protein
GRMZM2G092223_T01	0.783065	0.0205471	-1.14607	0.0159979	34.3	transport.amino acids	moderately similar to ( 447) AT2G39130 | Symbols: | amino acid transporter family protein | chr2:16323171-16326744 REVERSEhighly similar to ( 662) loc_os12g38570 12012.m07642 protein amino acid permease, putative, expressed Aa_trans SdaC no original description	AT2G39130.1		Transmembrane amino acid transporter family protein	LOC_Os12g38570.1	transmembrane amino acid transporter protein
GRMZM2G010251_T01	-2.05717	0	-0.631669	0.503933	34.4	transport.nitrate	highly similar to ( 690) AT1G08090 | Symbols: ATNRT2:1, NRT2, NRT2;1AT, ACH1, LIN1, ATNRT2.1, NRT2.1 | ATNRT2:1 (NITRATE TRANSPORTER 2:1); nitrate transmembrane transporter | chr1:2524139-2525920 FORWARDhighly similar to ( 837) loc_os02g02190 12002.m05569 protein high affinity nitrate transporter, putative, expressedNarK no original description	AT1G08090.1	ACH1,ATNRT2.1,ATNRT2:1,LIN1,NRT2,NRT2.1,NRT2:1,NRT2;1AT	nitrate transporter 2:1	LOC_Os02g02170.1	transporter, major facilitator family
GRMZM2G010280_T01	-2.15466	0	2.31346	0.0713731	34.4	transport.nitrate	highly similar to ( 692) AT1G08090 | Symbols: ATNRT2:1, NRT2, NRT2;1AT, ACH1, LIN1, ATNRT2.1, NRT2.1 | ATNRT2:1 (NITRATE TRANSPORTER 2:1); nitrate transmembrane transporter | chr1:2524139-2525920 FORWARDhighly similar to ( 835) loc_os02g02190 12002.m05569 protein high affinity nitrate transporter, putative, expressedNarK no original description	AT5G60770.1	ATNRT2.4,NRT2.4	nitrate transporter 2.4	LOC_Os02g02170.1	transporter, major facilitator family
GRMZM2G342907_T01	-0.698208	0.180505	-1.38895	0.0314194	34.6	transport.sulphate	highly similar to ( 860) AT1G22150 | Symbols: SULTR1;3 | SULTR1;3; sulfate transmembrane transporter | chr1:7818361-7821344 FORWARDmoderately similar to ( 377) NO70_SOYBN Early nodulin 70 - Glycine max (Soybean)nearly identical (1039) loc_os03g09970 12003.m101107 protein sulfate transporter 1.2, putative, expressed Sulfate_transp SUL1 PRK11660 STAS no original description	AT1G22150.1	SULTR1;3	sulfate transporter 1;3	LOC_Os03g09970.1	sulfate transporter
GRMZM2G070087_T01	-0.861364	1.19595e-07	-1.17565	1.81221e-13	34.7	transport.phosphate	highly similar to ( 733) AT3G54700 | Symbols: | carbohydrate transmembrane transporter/ phosphate transmembrane transporter/ sugar:hydrogen symporter | chr3:20248463-20250070 REVERSEhighly similar to ( 853) loc_os03g05640 12003.m06087 protein inorganic phosphate transporter 1-7, putative, expressed Sugar_tr no original description	AT3G54700.1	PHT1;7	phosphate transporter 1;7	LOC_Os03g05640.1	inorganic phosphate transporter
AC205008.4_FGT002	1.18263	0.00392515	-0.0536087	0.646705	34.12	transport.metal	highly similar to ( 575) AT4G30110 | Symbols: HMA2 | HMA2; cadmium-transporting ATPase | chr4:14720253-14724577 REVERSEvery weakly similar to (86.3) PMA4_NICPL Plasma membrane ATPase 4 (EC 3.6.3.6) (Proton pump 4) - Nicotiana plumbaginifolia (Leadwort-leaved tobacco)highly similar to ( 719) loc_os07g12900 12007.m05742 protein cadmium/zinc-transporting ATPase 2, putativeZntA zntA PRK10671 MgtA E1-…	AT4G30110.1	ATHMA2,HMA2	heavy metal atpase 2	LOC_Os07g12900.1	cadmium/zinc-transporting ATPase
GRMZM2G036631_T01	1.09402	0.000315741	0.493055	0.215768	34.12	transport.metal	very weakly similar to (92.8) loc_os01g61070 12001.m12234 protein heavy metal-associated domain containing protein, expressed no original description	AT5G05365.1		Heavy metal transport/detoxification superfamily protein	LOC_Os01g61070.1	heavy metal-associated domain containing protein
GRMZM2G067421_T01	-1.46884	0.0266436	0.493841	0.217889	34.12	transport.metal	weakly similar to ( 103) loc_os04g56570 12004.m10546 protein heavy metal-associated domain containing protein, expressed no original description	AT5G26690.1		Heavy metal transport/detoxification superfamily protein	LOC_Os04g56570.1	heavy metal-associated domain containing protein
GRMZM2G118821_T01	-0.484303	5.52079e-14	-1.47407	0	34.12	transport.metal	moderately similar to ( 331) AT1G31260 | Symbols: ZIP10 | ZIP10 (ZINC TRANSPORTER 10 PRECURSOR); cation transmembrane transporter/ metal ion transmembrane transporter | chr1:11175559-11177362 REVERSEmoderately similar to ( 438) loc_os03g46470 12003.m09667 protein zinc transporter 10 precursor, putative, expressed Zip no original description	AT1G31260.1	ZIP10	zinc transporter 10 precursor	LOC_Os03g46470.1	metal cation transporter
GRMZM2G137421_T01	1.21039	5.89343e-10	-0.14356	0.485857	34.13	transport.peptides and oligopeptides	highly similar to ( 648) AT1G69850 | Symbols: ATNRT1:2, NTL1 | ATNRT1:2 (ARABIDOPSIS THALIANA NITRATE TRANSPORTER 1:2); calcium ion binding / transporter | chr1:26296945-26300407 REVERSEhighly similar to ( 801) loc_os06g38294 12006.m08364 protein peptide transporter PTR2, putative, expressedPTR2 no original description	AT1G69850.1	ATNRT1:2,NRT1:2,NTL1	nitrate transporter 1:2	LOC_Os06g38294.1	peptide transporter PTR2
GRMZM2G351347_T01	1.06235	0.0353351	2.18489	0.256926	34.15	transport.potassium	moderately similar to ( 271) AT5G55630 | Symbols: KCO1, TPK1 | ATKCO1; calcium-activated potassium channel/ ion channel/ outward rectifier potassium channel | chr5:22531718-22532893 FORWARDmoderately similar to ( 357) loc_os07g01810 12007.m04659 protein calcium-activated outward-rectifying potassium channel 1, putative, expressed no original description	AT5G55630.1	ATKCO1,ATTPK1,KCO1,TPK1	Outward rectifying potassium channel protein	LOC_Os07g01810.1	potassium channel protein
GRMZM2G438960_T01	-0.900533	5.85289e-08	1.0528	0.00127329	34.15	transport.potassium	highly similar to ( 638) AT4G13420 | Symbols: HAK5, ATHAK5 | HAK5 (HIGH AFFINITY K+ TRANSPORTER 5); potassium ion transmembrane transporter/ potassium:sodium symporter | chr4:7797038-7802174 REVERSEhighly similar to ( 957) HAK16_ORYSA Probable potassium transporter 16 (OsHAK16) - Oryza sativa (Rice)nearly identical (1045) loc_os03g37930 12003.m08895 protein potassium transporter 16, putative, exp…	AT4G13420.1	ATHAK5,HAK5	high affinity K+ transporter 5	LOC_Os03g37930.1	potassium transporter
GRMZM2G084779_T01	-0.347225	0.279939	1.00054	0.00128846	34.15	transport.potassium	highly similar to ( 859) AT4G13420 | Symbols: HAK5, ATHAK5 | HAK5 (HIGH AFFINITY K+ TRANSPORTER 5); potassium ion transmembrane transporter/ potassium:sodium symporter | chr4:7797038-7802174 REVERSEhighly similar to ( 856) HAK1_ORYSA Potassium transporter 1 (OsHAK1) - Oryza sativa (Rice)nearly identical (1224) loc_os01g70490 12001.m13096 protein potassium transporter 5, putative, expressedK_trans…	AT4G13420.1	ATHAK5,HAK5	high affinity K+ transporter 5	LOC_Os01g70490.1	potassium transporter
AC185254.4_FGT002	-1.08752	0.00261307	1.53619	1.71288e-05	34.16	transport.ABC transporters and multidrug resistance systems	weakly similar to ( 144) AT3G47740 | Symbols: ATATH2, ATH2 | ATATH2; ATPase, coupled to transmembrane movement of substances / transporter | chr3:17600651-17604965 FORWARDmoderately similar to ( 310) loc_os08g30770 12008.m07077 protein ATATH6, putative, expressed no original description	AT3G47740.1	ATATH2,ATH2	ABC2 homolog 2	LOC_Os08g30770.1	ABC transporter, ATP-binding protein
GRMZM2G091478_T01	-1.36095	0	1.11981	0	34.16	transport.ABC transporters and multidrug resistance systems	highly similar to ( 939) AT3G47780 | Symbols: ATATH6, ATH6 | ATATH6; ATPase, coupled to transmembrane movement of substances / transporter | chr3:17624500-17628972 FORWARDvery weakly similar to (94.7) CYSA_MARPO Probable sulfate/thiosulfate import ATP-binding protein cysA (EC 3.6.3.25) (Sulfate-transporting ATPase) - Marchantia polymorpha (Liverwort)nearly identical (1238) loc_os08g30770 12008.m0…	AT3G47780.1	ATATH6,ATH6	ABC2 homolog 6	LOC_Os08g30770.1	ABC transporter, ATP-binding protein
GRMZM5G817964_T01	-0.60487	1.24679e-07	1.23118	0	34.16	transport.ABC transporters and multidrug resistance systems	highly similar to ( 513) AT1G17840 | Symbols: WBC11, ABCG11, DSO, COF1, ATWBC11 | WBC11 (WHITE-BROWN COMPLEX HOMOLOG PROTEIN 11); ATPase, coupled to transmembrane movement of substances / fatty acid transporter | chr1:6142870-6145894 FORWARDweakly similar to ( 164) PDR1_TOBAC Pleiotropic drug resistance protein 1 (NtPDR1) - Nicotiana tabacum (Common tobacco)highly similar to ( 856) loc_os07g18874…	AT1G17840.1	ABCG11,ATWBC11,COF1,DSO,WBC11	white-brown complex homolog protein 11	LOC_Os07g18874.1	white-brown complex homolog protein 11
GRMZM2G099619_T01	-0.513928	0.164511	1.65801	0.00189611	34.16	transport.ABC transporters and multidrug resistance systems	highly similar to ( 808) AT3G55090 | Symbols: | ATPase, coupled to transmembrane movement of substances | chr3:20416342-20418552 REVERSEweakly similar to ( 187) PDR15_ORYSA Pleiotropic drug resistance protein 15 - Oryza sativa (Rice)highly similar to ( 979) loc_os05g02890 12005.m04824 protein stigma/style ABC transporter, putative, expressed ABCG_White ABCG_EPDR CcmA ABC_PDR_domain2 ABC_PDR_domai…	AT3G55090.1		ABC-2 type transporter family protein	LOC_Os05g02890.1	white-brown complex homolog protein 16
GRMZM2G161310_T01	0.773018	0.0760677	1.85548	2.32811e-06	34.16	transport.ABC transporters and multidrug resistance systems	moderately similar to ( 436) AT3G43790 | Symbols: ZIFL2 | ZIFL2 (ZINC INDUCED FACILITATOR-like 2); carbohydrate transmembrane transporter/ sugar:hydrogen symporter | chr3:15655443-15658848 FORWARDhighly similar to ( 679) loc_os01g17214 12001.m08314 protein carbohydrate transporter/ sugar porter/ transporter, putative, expressed no original description	AT5G13750.1	ZIFL1	zinc induced facilitator-like 1	LOC_Os01g17214.1	major facilitator superfamily antiporter
GRMZM2G036940_T01	-1.89191	0	-0.510814	2.01628e-06	34.16	transport.ABC transporters and multidrug resistance systems	moderately similar to ( 477) AT5G19410 | Symbols: | ABC transporter family protein | chr5:6545237-6547111 REVERSEweakly similar to ( 154) PDR15_ORYSA Pleiotropic drug resistance protein 15 - Oryza sativa (Rice)moderately similar to ( 326) loc_os01g42900 12001.m10554 protein ATPase, coupled to transmembrane movement of substances, putative, expressedABCG_White CcmA ABCG_EPDR ABC_MJ0796_Lo1CDE_FtsE…	AT5G19410.1		ABC-2 type transporter family protein	LOC_Os05g31910.1	white-brown complex homolog protein 16
GRMZM2G049877_T01	-1.37776	4.18962e-08	0.209258	0.290854	34.16	transport.ABC transporters and multidrug resistance systems	highly similar to ( 791) AT3G55090 | Symbols: | ATPase, coupled to transmembrane movement of substances | chr3:20416342-20418552 REVERSEweakly similar to ( 169) PDR15_ORYSA Pleiotropic drug resistance protein 15 - Oryza sativa (Rice)highly similar to ( 959) loc_os01g61940 12001.m12317 protein ATPase, coupled to transmembrane movement of substances, putative, expressedABCG_White ABCG_EPDR CcmA ABC…	AT3G55090.1		ABC-2 type transporter family protein	LOC_Os01g61940.1	white-brown complex homolog protein
GRMZM2G361066_T01	-0.557977	0.212232	-1.12335	0.0477347	34.16	transport.ABC transporters and multidrug resistance systems	highly similar to ( 530) AT1G53270 | Symbols: | ABC transporter family protein | chr1:19862878-19864650 FORWARDweakly similar to ( 165) PDR1_TOBAC Pleiotropic drug resistance protein 1 (NtPDR1) - Nicotiana tabacum (Common tobacco)highly similar to ( 775) loc_os01g42900 12001.m10554 protein ATPase, coupled to transmembrane movement of substances, putative, expressed ABCG_White ABCG_EPDR CcmA ABC_M…	AT1G53270.1		ABC-2 type transporter family protein	LOC_Os01g42900.1	ABC-2 type transporter domain containing protein
GRMZM5G843537_T01	0.120141	0.506822	-1.16434	0.0305568	34.16	transport.ABC transporters and multidrug resistance systems	highly similar to ( 667) AT2G47000 | Symbols: MDR4, PGP4, ABCB4, ATPGP4 | ABCB4 (ATP BINDING CASSETTE SUBFAMILY B4); ATPase, coupled to transmembrane movement of substances / xenobiotic-transporting ATPase | chr2:19310008-19314750 REVERSEmoderately similar to ( 439) MDR_ORYSA Putative multidrug resistance protein (P-glycoprotein) - Oryza sativa (Rice)nearly identical (1030) loc_os05g47500 12005.m…	AT1G02520.1	PGP11	P-glycoprotein 11	LOC_Os05g47500.1	MDR-like ABC transporter
GRMZM2G068904_T01	0.320609	0.218365	1.16156	0.0210577	34.22	transport.cyclic nucleotide or calcium regulated channels	highly similar to ( 800) AT2G28260 | Symbols: ATCNGC15, CNGC15 | ATCNGC15; calmodulin binding / cation channel/ cyclic nucleotide binding | chr2:12049989-12052453 FORWARDnearly identical (1090) loc_os02g41710 12002.m09208 protein cyclic nucleotide-gated ion channel 15, putative, expressed no original description	AT2G28260.1	ATCNGC15,CNGC15	cyclic nucleotide-gated channel 15	LOC_Os02g41710.1	cyclic nucleotide-gated ion channel
GRMZM2G481440_T02	0.206394	0.200493	1.02701	0	34.99	transport.misc	moderately similar to ( 478) AT1G47530 | Symbols: | ripening-responsive protein, putative | chr1:17451724-17454110 FORWARDhighly similar to ( 723) loc_os08g43654 12008.m08339 protein transparent testa 12 protein, putative, expressed NorM PRK01766 MatE no original description	AT5G38030.1		MATE efflux family protein	LOC_Os08g43654.1	MATE efflux family protein
GRMZM2G126083_T01	1.16877	7.31992e-14	-0.537447	0.00036512	35.1	not assigned.no ontology	moderately similar to ( 388) AT2G39420 | Symbols: | esterase/lipase/thioesterase family protein | chr2:16460442-16462872 FORWARDhighly similar to ( 539) loc_os01g62010 12001.m12324 protein monoglyceride lipase, putative, expressedPldB no original description	AT2G39420.1		alpha/beta-Hydrolases superfamily protein	LOC_Os01g62010.1	hydrolase, alpha/beta fold family domain containing protein
AC204711.3_FGT002	1.134	0.000129714	0.150802	0.545084	35.1	not assigned.no ontology	highly similar to ( 626) AT4G38650 | Symbols: | glycosyl hydrolase family 10 protein | chr4:18063377-18065769 FORWARDhighly similar to ( 955) loc_os05g23924 12005.m06686 protein hydrolase, hydrolyzing O-glycosyl compounds, putative, expressedGlyco_10 Glyco_hydro_10 XynA no original description	AT4G38650.1		Glycosyl hydrolase family 10 protein	LOC_Os05g23924.1	glycosyl hydrolase family 10 protein
GRMZM2G061922_T01	1.50092	0.0254439	-0.0789512	0.653672	35.1	not assigned.no ontology	weakly similar to ( 183) AT1G80500 | Symbols: | FUNCTIONS IN: molecular_function unknown; INVOLVED IN: transport, ER to Golgi vesicle-mediated transport; LOCATED IN: intracellular; EXPRESSED IN: 24 plant structures; EXPRESSED DURING: 15 growth stages; CONTAINS InterPro DOMAIN/s: Sedlin (InterPro:IPR006722), Longin-like (InterPro:IPR011012); BEST Arabidopsis thaliana protein match is: unknown prot…	AT1G80500.1		SNARE-like superfamily protein	LOC_Os02g40000.4	trafficking protein particle complex subunit
GRMZM2G067915_T01	1.14883	0.0176075	-0.511028	0.527616	35.1	not assigned.no ontology	moderately similar to ( 240) AT5G23530 | Symbols: AtCXE18 | AtCXE18 (Arabidopsis thaliana carboxyesterase 18); carboxylesterase | chr5:7933366-7934373 REVERSEweakly similar to ( 173) GID1_ORYSA Gibberellin receptor GID1 (EC 3.-.-.-) (Gibberellin-insensitive dwarf protein 1) (Protein GIBBERELLIN INSENSITIVE DWARF1) - Oryza sativa (Rice)moderately similar to ( 421) loc_os11g13670 12011.m05506 prote…	AT5G23530.1	AtCXE18,CXE18	carboxyesterase 18	LOC_Os11g13670.1	gibberellin receptor GID1L2
GRMZM2G084979_T01	1.35246	0.025967	1.28362	0.131128	35.1	not assigned.no ontology	weakly similar to ( 151) loc_os01g64470 12001.m12561 protein YLS9, putative, expressedHin1 no original description	AT2G35980.1	ATNHL10,NHL10,YLS9	Late embryogenesis abundant (LEA) hydroxyproline-rich glycoprotein family	LOC_Os01g64470.1	harpin-induced protein 1 domain containing protein
GRMZM2G176998_T01	1.38401	0	-0.261721	0.327555	35.1	not assigned.no ontology	moderately similar to ( 345) AT1G21680 | Symbols: | FUNCTIONS IN: molecular_function unknown; INVOLVED IN: biological_process unknown; LOCATED IN: plasma membrane, vacuole, plant-type cell wall; EXPRESSED IN: 25 plant structures; EXPRESSED DURING: 13 growth stages; CONTAINS InterPro DOMAIN/s: WD40-like Beta Propeller (InterPro:IPR011659), Six-bladed beta-propeller, TolB-like (InterPro:IPR011042);…	AT1G21680.1		DPP6 N-terminal domain-like protein	LOC_Os03g28980.1	WD40-like Beta Propeller Repeat family protein
GRMZM5G850567_T01	1.40164	0.00120896	1.24283	0.275535	35.1	not assigned.no ontology	highly similar to ( 588) AT4G33840 | Symbols: | glycosyl hydrolase family 10 protein | chr4:16223694-16226095 REVERSEhighly similar to ( 867) loc_os03g10478 12003.m06501 protein 1,4-beta-xylanase, putative, expressedGlyco_10 Glyco_hydro_10 XynA no original description	AT4G33840.1		Glycosyl hydrolase family 10 protein	LOC_Os03g10478.1	glycosyl hydrolase family 10 protein
GRMZM2G004856_T01	-0.250003	0.189821	1.54787	0	35.1	not assigned.no ontology	moderately similar to ( 335) AT4G08160 | Symbols: | glycosyl hydrolase family 10 protein / carbohydrate-binding domain-containing protein | chr4:5159495-5162694 REVERSEhighly similar to ( 553) loc_os05g25560 12005.m06849 protein endo-1,4-beta-xylanase, putativeGlyco_10 Glyco_hydro_10 XynA no original description	AT1G58370.1	ATXYN1,RXF12	glycosyl hydrolase family 10 protein / carbohydrate-binding domain-containing protein	LOC_Os05g25560.1	glycosyl hydrolase family 10 protein
GRMZM2G131118_T01	-0.487956	0.351007	2.4891	0.04283	35.1	not assigned.no ontology	moderately similar to ( 281) AT3G52950 | Symbols: | CBS domain-containing protein / octicosapeptide/Phox/Bemp1 (PB1) domain-containing protein | chr3:19634866-19636536 FORWARDmoderately similar to ( 298) loc_os12g07190 12012.m04708 protein CBS domain containing protein, expressedCBS_pair_CAP-ED_DUF294_PBI_assoc no original description	AT3G52950.1		CBS / octicosapeptide/Phox/Bemp1 (PB1) domains-containing protein	LOC_Os12g07190.1	CBS domain-containing protein
GRMZM2G121333_T01	-1.3391	8.54736e-14	-1.45258	2.58765e-11	35.1	not assigned.no ontology	moderately similar to ( 455) AT4G24140 | Symbols: | hydrolase, alpha/beta fold family protein | chr4:12530032-12533664 REVERSEhighly similar to ( 619) loc_os06g04169 12006.m091587 protein catalytic/ hydrolase, putative, expressedAbhydrolase_1 no original description	AT4G24140.1		alpha/beta-Hydrolases superfamily protein	LOC_Os06g04169.1	hydrolase, alpha/beta fold family domain containing protein
GRMZM2G066343_T01	-1.62764	0.00660439	0.338817	0.422604	35.1	not assigned.no ontology	moderately similar to ( 202) AT5G21950 | Symbols: | hydrolase, alpha/beta fold family protein | chr5:7254067-7255866 REVERSEmoderately similar to ( 403) loc_os07g42140 12007.m08450 protein catalytic/ hydrolase, putative, expressedMhpC no original description	AT5G21950.1		alpha/beta-Hydrolases superfamily protein	LOC_Os07g42140.1	hydrolase protein
GRMZM2G069295_T01	-0.0945669	0.518064	-1.71122	0.00465389	35.1	not assigned.no ontology	weakly similar to ( 189) loc_os01g12910 12001.m07904 protein thioesterase family protein, expressed no original description	AT3G16175.1		Thioesterase superfamily protein	LOC_Os01g12910.1	thioesterase family protein
GRMZM2G387624_T01	-0.362931	0.452262	-1.6703	0.047426	35.1	not assigned.no ontology	weakly similar to ( 106) loc_os04g55810 12004.m10472 protein expressed protein no original description	AT2G41460.1	ARP	apurinic endonuclease-redox protein	LOC_Os04g55810.1	expressed protein
GRMZM2G432846_T01	-0.742058	0.197939	-2.28936	0.000734076	35.1	not assigned.no ontology	weakly similar to ( 112) loc_os04g37510 12004.m08740 protein plant-specific domain TIGR01568 family protein no original description	AT5G19650.1	ATOFP8,OFP8	ovate family protein 8	LOC_Os04g37510.1	DUF623 domain containing protein
GRMZM2G154743_T01	1.66442	0.000283766	-0.394979	0.304338	35.1.5	not assigned.no ontology.pentatricopeptide (PPR) repeat-containing protein	moderately similar to ( 279) AT2G46050 | Symbols: | pentatricopeptide (PPR) repeat-containing protein | chr2:18939262-18941034 FORWARDmoderately similar to ( 454) loc_os07g15570 12007.m06001 protein tetratricopeptide-like helical, putative, expressed no original description	AT2G46050.1		Pentatricopeptide repeat (PPR-like) superfamily protein	LOC_Os07g15570.1	pentatricopeptide
GRMZM2G160791_T01	1.56237	0.00254515	0.0412337	0.656858	35.1.5	not assigned.no ontology.pentatricopeptide (PPR) repeat-containing protein	weakly similar to ( 133) AT1G77360 | Symbols: | pentatricopeptide (PPR) repeat-containing protein | chr1:29071983-29073428 REVERSEvery weakly similar to (88.2) RF1_ORYSA Rf1 protein, mitochondrial precursor (PPR protein) (Fertility restorer) (Restorer for CMS) - Oryza sativa (Rice)moderately similar to ( 463) loc_os04g44030 12004.m09362 protein expressed protein no original description	AT1G77360.1		Tetratricopeptide repeat (TPR)-like superfamily protein	LOC_Os04g44030.1	PPR repeat domain containing protein
GRMZM2G175253_T01	1.04908	0.0199686	0.464191	0.29139	35.1.5	not assigned.no ontology.pentatricopeptide (PPR) repeat-containing protein	highly similar to ( 523) AT3G15930 | Symbols: | pentatricopeptide (PPR) repeat-containing protein | chr3:5387444-5389690 FORWARDweakly similar to ( 105) RF1_ORYSA Rf1 protein, mitochondrial precursor (PPR protein) (Fertility restorer) (Restorer for CMS) - Oryza sativa (Rice)highly similar to ( 938) loc_os01g08120 12001.m07437 protein pentatricopeptide repeat protein PPR868-14, putative, expressed…	AT2G29760.1	OTP81	Tetratricopeptide repeat (TPR)-like superfamily protein	LOC_Os01g08120.1	pentatricopeptide
GRMZM2G036120_T01	-1.48232	0.00282984	-0.466112	0.438432	35.1.21	not assigned.no ontology.epsin N-terminal homology (ENTH) domain-containing protein	weakly similar to ( 160) AT3G46540 | Symbols: | epsin N-terminal homology (ENTH) domain-containing protein / clathrin assembly protein-related | chr3:17134204-17135411 REVERSEmoderately similar to ( 236) loc_os01g62370 12001.m12359 protein expressed proteinENTH_epsin ENTH no original description	AT3G46540.1		ENTH/VHS family protein	LOC_Os01g62370.1	ENTH domain containing protein
GRMZM2G133032_T01	-1.5182	2.02994e-11	-0.682163	0.000250923	35.1.40	not assigned.no ontology.glycine rich proteins	weakly similar to ( 169) loc_os05g28780 12005.m07163 protein expressed protein no original description	AT5G49350.1		Glycine-rich protein family	LOC_Os05g28780.1	GCRP10 - Glycine and cysteine rich family protein precursor
GRMZM2G067315_T01	1.58933	0	-0.194807	0.00975158	35.2	not assigned.unknown	no original description
AC212755.4_FGT004	1.48545	0.000817317	-2.44573	1.81221e-13	35.2	not assigned.unknown	no original description	AT2G35460.1		Late embryogenesis abundant (LEA) hydroxyproline-rich glycoprotein family	LOC_Os03g62010.1	harpin-induced protein 1 domain containing protein
GRMZM2G127909_T01	1.41382	8.41283e-08	-0.890916	6.39743e-06	35.2	not assigned.unknown	no original description				LOC_Os06g09920.1	expressed protein
GRMZM2G317743_T01	1.69677	1.35401e-05	1.04287	2.11106e-09	35.2	not assigned.unknown	no original description
GRMZM2G354376_T01	1.73774	0.0399717	1.3411	0.00305455	35.2	not assigned.unknown	no original description
GRMZM2G365188_T01	1.68656	5.36402e-09	0.672916	0.00208464	35.2	not assigned.unknown	no original description
GRMZM2G467072_T01	1.09421	0.00147243	0.640867	0.0367351	35.2	not assigned.unknown	no original description				LOC_Os03g22820.1	expressed protein
AC187896.3_FGT006	1.01879	0.00486376	0.484621	0.254545	35.2	not assigned.unknown	no original description
AC196202.3_FGT007	1.16692	0.00174666	-0.348138	0.395835	35.2	not assigned.unknown	no original description
AC211532.3_FGT001	1.22214	0.0137417	-0.338542	0.445376	35.2	not assigned.unknown	no original description
AC233863.1_FGT002	2.57132	0.0132794	0.751125	0.350282	35.2	not assigned.unknown	no original description	AT4G31730.1	GDU1	glutamine dumper 1	LOC_Os06g42660.1	expressed protein
GRMZM2G010673_T01	2.38243	0.000292462	0.900061	0.182746	35.2	not assigned.unknown	no original description	AT1G33055.1			LOC_Os07g28614.1	expressed protein
GRMZM2G014797_T01	1.30092	0.0139322	-0.625352	0.340048	35.2	not assigned.unknown	no original description				LOC_Os01g72900.1	abscisic stress-ripening
GRMZM2G019641_T01	1.66667	0.0312044	-0.236348	0.575125	35.2	not assigned.unknown	no original description
GRMZM2G022907_T01	1.21695	0.0106598	0.252255	0.510245	35.2	not assigned.unknown	no original description
GRMZM2G025458_T01	1.01402	0.0130956	-0.393127	0.397298	35.2	not assigned.unknown	no original description
GRMZM2G041442_T01	1.98633	0.0357089	0.313366	0.528396	35.2	not assigned.unknown	no original description
GRMZM2G044194_T01	1.26774	0.000152057	0.0575214	0.633864	35.2	not assigned.unknown	no original description	AT3G49780.1	ATPSK3 (FORMER SYMBOL),ATPSK4,PSK4	phytosulfokine 4 precursor	LOC_Os03g12990.1	phytosulfokines precursor
GRMZM2G046532_T01	1.54624	2.80185e-07	0.117144	0.562094	35.2	not assigned.unknown	no original description	AT2G02100.1	LCR69,PDF2.2	low-molecular-weight cysteine-rich 69	LOC_Os03g03810.1	DEF8 - Defensin and Defensin-like DEFL family
GRMZM2G050384_T01	1.00282	0	-0.0668202	0.388881	35.2	not assigned.unknown	no original description				LOC_Os01g16140.1	expressed protein
GRMZM2G055059_T01	1.00545	0.0444864	-0.308433	0.477128	35.2	not assigned.unknown	no original description
GRMZM2G061929_T01	2.33232	0.0080122	-0.421076	0.539891	35.2	not assigned.unknown	no original description
GRMZM2G066047_T01	1.85762	1.58247e-09	0.693892	0.0570578	35.2	not assigned.unknown	no original description				LOC_Os06g46980.1	expressed protein
GRMZM2G090114_T01	1.28345	0	-0.113496	0.368713	35.2	not assigned.unknown	no original description
GRMZM2G106241_T01	1.03778	0.0125038	-0.477869	0.343301	35.2	not assigned.unknown	no original description
GRMZM2G114584_T01	1.1749	0.0389637	-0.448664	0.448401	35.2	not assigned.unknown	no original description	AT4G24440.1		transcription initiation factor IIA gamma chain / TFIIA-gamma (TFIIA-S)	LOC_Os01g73890.1	transcription initiation factor IIA gamma chain
GRMZM2G118766_T01	1.13454	0.0373852	0.395617	0.502638	35.2	not assigned.unknown	no original description	AT3G23440.1	EDA6,MEE37	embryo sac development arrest 6	LOC_Os02g40820.2	expressed protein
GRMZM2G119322_T01	1.44909	4.51055e-08	0.223529	0.428468	35.2	not assigned.unknown	no original description				LOC_Os01g62830.1	expressed protein
GRMZM2G161521_T01	4.24938	3.60349e-05	0.50601	0.599328	35.2	not assigned.unknown	no original description
GRMZM2G165005_T01	1.08891	0.0119795	-0.581452	0.407234	35.2	not assigned.unknown	no original description	AT5G67390.1			LOC_Os03g40770.1	expressed protein
GRMZM2G176352_T01	1.00145	0.0237595	-0.400882	0.379102	35.2	not assigned.unknown	no original description
GRMZM2G179501_T01	1.25294	0.000787436	0.0985731	0.615077	35.2	not assigned.unknown	no original description
GRMZM2G180258_T01	1.12676	2.1906e-05	-0.218114	0.439968	35.2	not assigned.unknown	no original description
GRMZM2G332801_T01	1.27985	0.0121499	0.721559	0.176634	35.2	not assigned.unknown	no original description
GRMZM2G342687_T01	1.86605	0.0117428	0.390534	0.50529	35.2	not assigned.unknown	no original description				LOC_Os09g02570.1	hypothetical protein
GRMZM2G347248_T01	1.57588	1.14602e-05	0.0630671	0.644102	35.2	not assigned.unknown	no original description
GRMZM2G380280_T01	1.05672	0.0271679	-0.263376	0.538084	35.2	not assigned.unknown	no original description
GRMZM2G396418_T01	1.21189	0.0188217	0.363567	0.371793	35.2	not assigned.unknown	no original description	AT5G55410.2		Bifunctional inhibitor/lipid-transfer protein/seed storage 2S albumin superfamily protein	LOC_Os01g68580.1	LTPL38 - Protease inhibitor/seed storage/LTP family protein precursor
GRMZM2G421946_T01	1.15576	0.00340617	1.67276	0.172351	35.2	not assigned.unknown	no original description	AT3G21150.1	BBX32	B-box 32	LOC_Os02g07930.1	B-box zinc finger family protein
GRMZM2G432266_T01	2.52241	0.00042592	-0.230953	0.608629	35.2	not assigned.unknown	no original description				LOC_Os06g10070.1	expressed protein
GRMZM2G433959_T01	1.20047	0.0428403	0.00351089	0.674687	35.2	not assigned.unknown	no original description				LOC_Os01g70120.2	expressed protein
GRMZM2G466532_T01	1.00545	0.0444864	0.255468	0.535307	35.2	not assigned.unknown	no original description				LOC_Os02g56490.1	expressed protein
GRMZM2G470499_T04	1.98634	0.0357089	0.368508	0.531693	35.2	not assigned.unknown	no original description
GRMZM2G474113_T01	1.16691	0.0315548	-0.0789513	0.642267	35.2	not assigned.unknown	no original description	AT4G15140.1			LOC_Os02g13980.1	expressed protein
GRMZM2G579497_T01	1.7799	0.00928557	-0.609466	0.436768	35.2	not assigned.unknown	no original description
GRMZM2G700049_T01	1.55776	0.00435639	-0.435719	0.442448	35.2	not assigned.unknown	no original description
GRMZM2G700331_T01	1.603	0.0245115	0.077168	0.631921	35.2	not assigned.unknown	no original description
GRMZM2G701513_T01	1.57184	2.51401e-07	0.712109	0.0587948	35.2	not assigned.unknown	no original description				LOC_Os06g46980.1	expressed protein
GRMZM5G800764_T01	1.98632	0.0357089	0.0585523	0.650796	35.2	not assigned.unknown	no original description
GRMZM5G802232_T01	1.3354	0.014763	0.11174	0.623616	35.2	not assigned.unknown	no original description
GRMZM5G814771_T01	1.24937	0.019248	0.0909736	0.625114	35.2	not assigned.unknown	no original description
GRMZM5G848879_T01	1.40138	0.00634971	0.308072	0.484002	35.2	not assigned.unknown	no original description
GRMZM5G876112_T01	2.66442	1.26416e-05	-0.326879	0.52601	35.2	not assigned.unknown	no original description
AC208855.3_FGT002	-1.30778	0.000216673	1.14582	6.48156e-07	35.2	not assigned.unknown	no original description
GRMZM2G013920_T01	-26.5186	0.00309425	1.38755	0.00743141	35.2	not assigned.unknown	no original description
GRMZM2G016346_T01	0.472735	0.015625	1.05257	4.5424e-05	35.2	not assigned.unknown	no original description				LOC_Os05g05030.1	expressed protein
GRMZM2G034727_T01	-1.28613	6.10947e-08	1.04856	9.55621e-15	35.2	not assigned.unknown	no original description
GRMZM2G102138_T01	-1.70621	2.47993e-13	1.04529	0	35.2	not assigned.unknown	no original description				LOC_Os07g40860.2	retrotransposon protein, putative, unclassified
GRMZM2G304657_T01	-1.14327	3.02826e-05	1.42883	0.000497772	35.2	not assigned.unknown	no original description
GRMZM2G346312_T01	-26.5684	0.00241915	1.75549	0.000356014	35.2	not assigned.unknown	no original description
GRMZM2G353607_T01	-2.77209	0.0124328	1.60854	0.000418617	35.2	not assigned.unknown	no original description	AT4G32610.1		copper ion binding	LOC_Os01g08410.1	early fruit mRNA
GRMZM2G472852_T01	-0.766576	0.0406511	1.29758	8.23792e-07	35.2	not assigned.unknown	no original description	AT2G06520.1	PSBX	photosystem II subunit X	LOC_Os07g47640.1	ultraviolet-B-repressible protein
GRMZM2G587231_T01	-1.20978	1.70094e-05	1.92928	0	35.2	not assigned.unknown	no original description
GRMZM5G898274_T01	-1.29661	0.00117347	2.5583	0.000176358	35.2	not assigned.unknown	no original description				LOC_Os05g30500.1	expressed protein
GRMZM2G011367_T01	-0.111941	0.527062	1.07289	0.0105478	35.2	not assigned.unknown	no original description
GRMZM2G012127_T01	-0.244438	0.365963	1.27719	0.00108994	35.2	not assigned.unknown	no original description
GRMZM2G022979_T01	-0.62508	0.112821	1.00317	0.000182033	35.2	not assigned.unknown	no original description
GRMZM2G047956_T01	-0.975596	0.214171	1.55659	1.16163e-05	35.2	not assigned.unknown	no original description
GRMZM2G054304_T01	-1.12241	0.157093	1.50997	0.00329477	35.2	not assigned.unknown	no original description
GRMZM2G056329_T01	0.0950458	0.514941	1.14344	0.00728218	35.2	not assigned.unknown	no original description				LOC_Os11g42970.1	membrane associated DUF588 domain containing protein
GRMZM2G061126_T01	-0.880935	0.110353	1.68248	0	35.2	not assigned.unknown	no original description
GRMZM2G087575_T01	0.328006	0.467177	1.81805	0.000330896	35.2	not assigned.unknown	no original description
GRMZM2G105657_T01	-0.22284	0.46887	1.29286	0.00162454	35.2	not assigned.unknown	no original description
GRMZM2G118369_T01	-0.605873	0.0984632	1.01668	0.0323537	35.2	not assigned.unknown	no original description
GRMZM2G144024_T01	-0.000299538	0.566188	1.01006	0.0291093	35.2	not assigned.unknown	no original description	AT5G02220.1			LOC_Os03g60760.1	expressed protein
GRMZM2G159481_T01	-1.42247	0.266596	1.60145	0.000452402	35.2	not assigned.unknown	no original description
GRMZM2G159768_T01	-0.454331	0.247147	1.91363	0	35.2	not assigned.unknown	no original description
GRMZM2G165308_T01	-0.627315	0.185191	1.12774	0.000131989	35.2	not assigned.unknown	no original description
GRMZM2G300784_T01	0.140266	0.54538	1.6579	0.00112211	35.2	not assigned.unknown	no original description
GRMZM2G307404_T01	-0.335595	0.428873	3.09097	0.00244028	35.2	not assigned.unknown	no original description
GRMZM2G325693_T01	0.423404	0.261955	1.06789	0.00758653	35.2	not assigned.unknown	no original description
GRMZM2G328005_T01	-0.832848	0.0527772	1.01223	0.00020457	35.2	not assigned.unknown	no original description
GRMZM2G353834_T01	-1.20172	0.101655	1.1628	0.0264866	35.2	not assigned.unknown	no original description
GRMZM2G356338_T01	-0.676709	0.290046	1.74165	0.00948669	35.2	not assigned.unknown	no original description
GRMZM2G366910_T01	0.568212	0.1697	1.20652	0.00367814	35.2	not assigned.unknown	no original description
GRMZM2G380765_T01	-0.59474	0.24383	1.19287	8.67577e-05	35.2	not assigned.unknown	no original description
GRMZM2G389625_T01	-0.538496	0.125874	1.09019	1.4692e-08	35.2	not assigned.unknown	no original description
GRMZM2G419455_T01	-1.82219	0.0504525	1.37525	0.0398109	35.2	not assigned.unknown	no original description
GRMZM2G449941_T01	-0.624245	0.379565	1.56056	0.00503173	35.2	not assigned.unknown	no original description
GRMZM2G452807_T01	1.15994	0.0665223	2.54	0.00746201	35.2	not assigned.unknown	no original description				LOC_Os01g48950.1	expressed protein
GRMZM2G454189_T01	0.442791	0.266975	1.47398	0.0103962	35.2	not assigned.unknown	no original description
GRMZM2G471525_T01	-0.114554	0.54351	1.07869	0.0460974	35.2	not assigned.unknown	no original description
GRMZM2G479245_T01	-0.356458	0.210416	1.19152	0.00157335	35.2	not assigned.unknown	no original description	AT1G47200.1	WPP2	WPP domain protein 2	LOC_Os03g11060.1	MFP1 attachment factor 1
GRMZM2G700192_T01	-0.741465	0.061668	1.10529	9.79264e-06	35.2	not assigned.unknown	no original description
GRMZM5G805906_T01	-0.0609419	0.524045	1.00268	0.00128913	35.2	not assigned.unknown	no original description
GRMZM5G854551_T01	-1.55171	0.0550969	1.44095	0.000943894	35.2	not assigned.unknown	no original description
GRMZM5G855743_T01	-1.44484	0.358911	1.55984	0.00320953	35.2	not assigned.unknown	no original description
GRMZM5G864526_T01	-0.525357	0.340799	1.39438	0.000817776	35.2	not assigned.unknown	no original description
GRMZM5G874178_T01	1.13574	0.395013	1.2858	0.0218658	35.2	not assigned.unknown	no original description
GRMZM2G012148_T01	-1.79304	0	0.362667	0.0158276	35.2	not assigned.unknown	no original description	AT3G22600.1		Bifunctional inhibitor/lipid-transfer protein/seed storage 2S albumin superfamily protein	LOC_Os03g46150.2	LTPL72 - Protease inhibitor/seed storage/LTP family protein precursor
GRMZM2G058081_T01	-1.3259	8.92735e-05	-1.38563	0.00618068	35.2	not assigned.unknown	no original description				LOC_Os08g16810.1	retrotransposon protein, putative, SINE subclass
GRMZM2G059526_T01	-1.41676	1.84308e-05	-0.958551	0.0161123	35.2	not assigned.unknown	no original description
GRMZM2G100212_T01	-2.53296	1.66486e-08	0.845398	0.000734781	35.2	not assigned.unknown	no original description				LOC_Os07g04950.1	retrotransposon protein, putative, unclassified
GRMZM2G335593_T01	-1.39952	1.02297e-14	0.305032	0.00756198	35.2	not assigned.unknown	no original description				LOC_Os03g56944.1	lysine-rich arabinogalactan protein 19 precursor
AC195914.2_FGT003	-2.43554	0.0406892	0.360906	0.51416	35.2	not assigned.unknown	no original description
AC198414.2_FGT001	-2.64304	0.000103842	0.0808761	0.615515	35.2	not assigned.unknown	no original description
AC212187.4_FGT001	-26.0634	0.013709	1.05574	0.155153	35.2	not assigned.unknown	no original description				LOC_Os06g34430.1	zinc finger protein
GRMZM2G024674_T01	-1.68992	3.75343e-05	-1.00163	0.0544637	35.2	not assigned.unknown	no original description				LOC_Os01g14880.1	expressed protein
GRMZM2G033236_T01	-1.47693	0.00104343	0.184118	0.531975	35.2	not assigned.unknown	no original description
GRMZM2G068519_T01	-2.21901	0.0257142	-0.511844	0.417279	35.2	not assigned.unknown	no original description
GRMZM2G079790_T01	-1.45332	0.00785733	0.125452	0.564468	35.2	not assigned.unknown	no original description
GRMZM2G097141_T01	-1.58309	0.000179122	-0.236293	0.568946	35.2	not assigned.unknown	no original description
GRMZM2G107120_T01	-1.5835	0.0199686	-0.795152	0.24094	35.2	not assigned.unknown	no original description
GRMZM2G120001_T01	-2.41666	0.0032886	1.26048	0.269079	35.2	not assigned.unknown	no original description
GRMZM2G125747_T01	-25.7694	0.0268226	-0.895491	0.304999	35.2	not assigned.unknown	no original description
GRMZM2G152516_T01	-3.26139	0.000787189	0.994329	0.166653	35.2	not assigned.unknown	no original description
GRMZM2G162977_T01	-1.40958	0.00146338	-0.0789512	0.639665	35.2	not assigned.unknown	no original description
GRMZM5G805285_T01	-1.58353	0.0199686	-1.17849	0.18776	35.2	not assigned.unknown	no original description
GRMZM5G842820_T01	-3.24253	0.000847419	0.220609	0.592891	35.2	not assigned.unknown	no original description
GRMZM5G892723_T01	-2.45735	0.0103836	0.767982	0.231345	35.2	not assigned.unknown	no original description
AC212755.4_FGT001	-0.574725	0.0663391	-2.03652	1.1868e-10	35.2	not assigned.unknown	no original description				LOC_Os04g58850.1	harpin-induced protein 1 domain containing protein
AC212755.4_FGT002	-0.157673	0.375442	-1.94574	7.25542e-14	35.2	not assigned.unknown	no original description				LOC_Os12g06260.1	harpin-induced protein 1 domain containing protein
GRMZM2G009653_T01	-0.0460795	0.552267	-1.84449	0.037725	35.2	not assigned.unknown	no original description	AT1G06010.1			LOC_Os04g56610.1	expressed protein
GRMZM2G019919_T05	-0.707563	0.180198	-1.66391	0.04839	35.2	not assigned.unknown	no original description
GRMZM2G022730_T01	0.249369	0.461033	-2.16641	0.0177192	35.2	not assigned.unknown	no original description
GRMZM2G072890_T01	0.558254	0.0614926	-1.14018	0.00147437	35.2	not assigned.unknown	no original description	AT4G02380.1	AtLEA5,SAG21	senescence-associated gene 21	LOC_Os01g21250.1	late embryogenesis abundant protein
GRMZM2G174160_T01	0.88681	0.0569565	-1.15295	0.0222882	35.2	not assigned.unknown	no original description
GRMZM2G309479_T01	0.381572	0.331809	-1.30166	0.0391871	35.2	not assigned.unknown	no original description				LOC_Os02g03480.2	THION24 - Plant thionin family protein precursor
GRMZM2G407760_T01	0.521062	0.174243	-1.22413	0.00386891	35.2	not assigned.unknown	no original description
GRMZM5G811680_T01	-0.479973	0.301842	-1.41999	0.00681218	35.2	not assigned.unknown	no original description
GRMZM2G055737_T01	1.4193	0.0258813	1.04658	0.139551	35.2	not assigned.unknown	DUF623 no original description	AT3G52525.1	ATOFP6,OFP6	ovate family protein 6	LOC_Os10g38880.1	DUF623 domain containing protein
GRMZM5G892700_T01	-0.999337	0.0697711	2.09307	1.90802e-05	35.2	not assigned.unknown	highly similar to ( 531) AT5G25260 | Symbols: | FUNCTIONS IN: molecular_function unknown; INVOLVED IN: biological_process unknown; LOCATED IN: plasma membrane; EXPRESSED IN: cultured cell; CONTAINS InterPro DOMAIN/s: Band 7 protein (InterPro:IPR001107); BEST Arabidopsis thaliana protein match is: unknown protein (TAIR:AT5G25250.1); Has 4214 Blast hits to 3442 proteins in 652 species: Archae - 14;…	AT5G25260.1		SPFH/Band 7/PHB domain-containing membrane-associated protein family	LOC_Os10g34040.1	nodulin
GRMZM2G012821_T01	1.83433	0.00657835	0.567409	0.287601	35.2	not assigned.unknown	highly similar to ( 544) loc_os11g38200 12011.m07667 protein F-box domain containing protein, expressed no original description	AT2G17030.1		F-box family protein with a domain of unknown function (DUF295)	LOC_Os11g38200.1	OsFBDUF60 - F-box and DUF domain containing protein
GRMZM2G177982_T01	2.47227	0.000646302	-0.438554	0.473895	35.2	not assigned.unknown	moderately similar to ( 201) AT1G19400 | Symbols: | unknown protein | chr1:6712222-6713676 REVERSEmoderately similar to ( 262) loc_os03g12700 12003.m35106 protein expressed protein no original description	AT1G19400.1		Erythronate-4-phosphate dehydrogenase family protein	LOC_Os03g12700.2	expressed protein
GRMZM2G307529_T01	-0.129135	0.515605	-2.40088	0.0176263	35.2	not assigned.unknown	moderately similar to ( 231) loc_os03g10390 12003.m35076 protein expressed protein no original description	AT5G54540.1		Uncharacterised conserved protein (UCP012943)	LOC_Os03g10390.1	expressed protein
GRMZM2G021881_T01	0.0367038	0.54545	1.14517	0.0132768	35.2	not assigned.unknown	moderately similar to ( 233) AT1G57610 | Symbols: | unknown protein | chr1:21337609-21338412 REVERSEmoderately similar to ( 386) loc_os01g60110 12001.m12142 protein expressed protein DUF607 no original description	AT1G09575.1		Protein of unknown function (DUF607)	LOC_Os01g60110.1	E2F-related protein
GRMZM2G127162_T01	1.47177	0.044246	1.27469	0.0830098	35.2	not assigned.unknown	moderately similar to ( 235) loc_os11g13710 12011.m05510 protein conserved hypothetical protein no original description				LOC_Os11g13710.1	expressed protein
GRMZM2G363789_T01	1.24938	0.0332072	0.105473	0.62733	35.2	not assigned.unknown	moderately similar to ( 250) AT3G13060 | Symbols: ECT5 | ECT5; FUNCTIONS IN: molecular_function unknown; INVOLVED IN: biological_process unknown; LOCATED IN: cellular_component unknown; EXPRESSED IN: 24 plant structures; EXPRESSED DURING: 15 growth stages; CONTAINS InterPro DOMAIN/s: YT521-B-like protein (InterPro:IPR007275); BEST Arabidopsis thaliana protein match is: ECT2; protein binding (TAIR…	AT3G13060.2	ECT5	evolutionarily conserved C-terminal region 5	LOC_Os08g12760.2	YT521-B
GRMZM2G464976_T01	1.10802	0.0027888	-0.100978	0.596012	35.2	not assigned.unknown	moderately similar to ( 269) loc_os12g05920 12012.m04583 protein expressed protein no original description				LOC_Os12g05920.1	ZOS12-01 - C2H2 zinc finger protein
AC216871.3_FGT004	-1.4896	0.00144159	1.30525	0.000684932	35.2	not assigned.unknown	moderately similar to ( 279) AT3G18170 | Symbols: | transferase, transferring glycosyl groups | chr3:6228393-6229547 FORWARDmoderately similar to ( 290) loc_os02g22480 12002.m100195 protein glycosyltransferase, putative, expressed DUF563 no original description	AT3G18180.1		Glycosyltransferase family 61 protein	LOC_Os02g04250.1	glycosyltransferase
GRMZM2G045979_T01	0.386884	0.222105	-1.10643	0.00915988	35.2	not assigned.unknown	moderately similar to ( 313) AT1G16570 | Symbols: | glycosyl transferase family 1 protein | chr1:5670763-5673423 REVERSEhighly similar to ( 509) loc_os03g08300 12003.m101214 protein beta-1,4-mannosyltransferase, putative, expressed no original description	AT1G16570.2		UDP-Glycosyltransferase superfamily protein	LOC_Os03g08300.1	glycosyl transferase, group 1 domain containing protein
GRMZM2G123394_T01	-0.544405	0.0242547	1.28928	0	35.2	not assigned.unknown	moderately similar to ( 348) AT2G40000 | Symbols: HSPRO2, ATHSPRO2 | HSPRO2 (ARABIDOPSIS ORTHOLOG OF SUGAR BEET HS1 PRO-1 2) | chr2:16700649-16701956 REVERSEhighly similar to ( 624) loc_os01g63690 12001.m12484 protein nematode-resistance protein, putative, expressedHs1pro-1_C Hs1pro-1_N no original description	AT2G40000.1	ATHSPRO2,HSPRO2	ortholog of sugar beet HS1 PRO-1 2	LOC_Os01g63690.1	hs1
GRMZM2G094860_T01	0.998448	0.00610491	-1.94365	0.00236473	35.2	not assigned.unknown	moderately similar to ( 368) AT4G00910 | Symbols: | unknown protein | chr4:389370-391287 REVERSEhighly similar to ( 538) loc_os04g47930 12004.m09733 protein ALMT1, putative, expressed UPF0005 no original description	AT4G00910.1		Aluminium activated malate transporter family protein	LOC_Os04g47930.1	aluminum-activated malate transporter
GRMZM2G457287_T01	1.36245	0.0091048	0.46777	0.606988	35.2	not assigned.unknown	moderately similar to ( 409) AT3G13510 | Symbols: | unknown protein | chr3:4403776-4405741 FORWARDmoderately similar to ( 439) loc_os07g38590 12007.m08105 protein carboxyl-terminal peptidase, putative, expressedDUF239 no original description	AT3G13510.1		Protein of Unknown Function (DUF239)	LOC_Os07g38590.1	carboxyl-terminal peptidase
GRMZM2G116629_T01	2.3538	0.000334389	2.05094	9.4492e-05	35.2	not assigned.unknown	moderately similar to ( 414) AT3G48980 | Symbols: | FUNCTIONS IN: molecular_function unknown; INVOLVED IN: biological_process unknown; LOCATED IN: cellular_component unknown; CONTAINS InterPro DOMAIN/s: Lipopolysaccharide-modifying protein (InterPro:IPR006598), Protein of unknown function DUF821, CAP10-like (InterPro:IPR008539); BEST Arabidopsis thaliana protein match is: unknown protein (TAIR:AT…	AT3G48980.1		Arabidopsis thaliana protein of unknown function (DUF821)	LOC_Os08g01150.1	DTA2
GRMZM2G162505_T01	-1.31429	0	0.436127	2.0611e-09	35.2	not assigned.unknown	moderately similar to ( 448) loc_os10g28050 12010.m05688 protein chitinase 2, putative, expressed no original description				LOC_Os10g28050.1	chitinase 2
GRMZM2G150208_T01	2.55344	0.00248521	-0.915847	0.382428	35.2	not assigned.unknown	moderately similar to ( 499) loc_os07g02970 12007.m04768 protein expressed proteinDUF1719 no original description				LOC_Os07g02970.1	expressed protein
GRMZM2G040278_T01	1.07944	0.0283334	0.073055	0.633851	35.2	not assigned.unknown	very weakly similar to ( 100) loc_os03g10040 12003.m06458 protein F-box protein GID2, putative, expressed no original description	AT5G48170.1	SLY2	F-box family protein	LOC_Os03g10040.1	OsFBX77 - F-box domain containing protein
GRMZM2G009189_T01	1.39235	0.00151597	-0.419986	0.477189	35.2	not assigned.unknown	very weakly similar to (83.2) AT5G24860 | Symbols: FPF1 | FPF1 (FLOWERING PROMOTING FACTOR 1) | chr5:8541822-8542154 FORWARDweakly similar to ( 125) loc_os04g21350 12004.m101482 protein flowering promoting factor-like 1, putative, expressed no original description	AT5G24860.1	ATFPF1,FPF1	flowering promoting factor 1	LOC_Os04g21350.2	flowering promoting factor-like 1
GRMZM2G423315_T01	1.2918	0.0264339	0.597967	0.314068	35.2	not assigned.unknown	very weakly similar to (83.6) AT5G08600 | Symbols: | U3 ribonucleoprotein (Utp) family protein | chr5:2786298-2789736 FORWARDmoderately similar to ( 280) loc_os11g09750 12011.m05172 protein transposon protein, putative, CACTA, En/Spm sub-class no original description	AT5G08600.1		U3 ribonucleoprotein (Utp) family protein	LOC_Os04g02960.1	OsSub32 - Putative Subtilisin homologue
GRMZM2G079440_T01	1.14554	0.00224633	0.605548	0.210794	35.2	not assigned.unknown	very weakly similar to (84.3) DHN1_MAIZE Dehydrin DHN1 (M3) (RAB-17 protein) - Zea mays (Maize) no original description	AT5G66400.1	ATDI8,RAB18	Dehydrin family protein	LOC_Os11g26780.1	dehydrin
GRMZM2G027856_T02	-1.79502	0.0054015	1.65801	0.0439585	35.2	not assigned.unknown	very weakly similar to (87.4) loc_os01g48310 12001.m11022 protein expressed protein no original description				LOC_Os01g48310.1	expressed protein
AC201740.3_FGT003	-1.61111	0.0263653	-0.894157	0.195226	35.2	not assigned.unknown	very weakly similar to (88.6) loc_os09g26200 12009.m05772 protein zinc finger protein 3, putative no original description	AT5G01860.1		C2H2 and C2HC zinc fingers superfamily protein	LOC_Os09g26200.1	ZOS9-11 - C2H2 zinc finger protein
GRMZM2G446895_T04	1.24938	0.019248	0.293018	0.536284	35.2	not assigned.unknown	very weakly similar to (89.0) AT4G38120 | Symbols: | unknown protein | chr4:17893790-17896060 REVERSEmoderately similar to ( 207) loc_os08g05670 12008.m04710 protein HEAT repeat family protein, expressed no original description	AT4G38120.1		ARM repeat superfamily protein	LOC_Os08g05670.1	HEAT repeat family protein
EF517601.1_FGT006	-2.75402	5.41236e-11	0.544152	0.54786	35.2	not assigned.unknown	very weakly similar to (89.4) loc_os01g14710 12001.m08074 protein conserved hypothetical protein no original description	AT5G26690.1		Heavy metal transport/detoxification superfamily protein	LOC_Os01g14700.1	expressed protein
GRMZM2G022699_T01	0.0841691	0.507803	1.99748	1.08526e-09	35.2	not assigned.unknown	very weakly similar to (89.4) loc_os04g39320 12004.m35335 protein expressed protein no original description				LOC_Os04g39320.4	expressed protein
GRMZM2G030790_T01	0.168705	0.16344	1.61472	0	35.2	not assigned.unknown	very weakly similar to (90.9) JI23_HORVU 23 kDa jasmonate-induced protein - Hordeum vulgare (Barley)moderately similar to ( 238) loc_os04g24469 12004.m07578 protein jasmonate-induced protein, putative no original description				LOC_Os04g24328.1	jasmonate-induced protein
GRMZM2G049990_T01	1.03119	0.0190944	0.0815134	0.644284	35.2	not assigned.unknown	very weakly similar to (91.3) loc_os09g24620 12009.m05616 protein expressed protein no original description				LOC_Os09g24620.1	expressed protein
AC233926.1_FGT002	1.43016	0	0.613434	0.0441777	35.2	not assigned.unknown	very weakly similar to (92.0) loc_os07g18990 12007.m06338 protein PVR3-like protein, putative, expressed no original description	AT5G48485.1	DIR1	Bifunctional inhibitor/lipid-transfer protein/seed storage 2S albumin superfamily protein	LOC_Os07g18990.1	LTPL40 - Protease inhibitor/seed storage/LTP family protein precursor
GRMZM2G071771_T01	1.20714	0	0.717304	0.00382226	35.2	not assigned.unknown	very weakly similar to (92.0) loc_os07g18990 12007.m06338 protein PVR3-like protein, putative, expressed no original description	AT5G48485.1	DIR1	Bifunctional inhibitor/lipid-transfer protein/seed storage 2S albumin superfamily protein	LOC_Os07g18990.1	LTPL40 - Protease inhibitor/seed storage/LTP family protein precursor
AC233939.1_FGT004	-0.673156	0.180412	1.30406	0.0146317	35.2	not assigned.unknown	very weakly similar to (92.4) AT3G28990 | Symbols: | unknown protein | chr3:11002351-11003046 REVERSEweakly similar to ( 118) loc_os03g17200 12003.m07150 protein plant-specific domain TIGR01589 family proteinA_thal_3526 no original description	AT3G28990.1		Plant protein 1589 of unknown function	LOC_Os03g17200.1	plant-specific domain TIGR01589 family protein
GRMZM2G458052_T01	-0.657515	0.266313	1.76905	0.0456212	35.2	not assigned.unknown	very weakly similar to (95.5) loc_os01g45720 12001.m10772 protein expressed protein no original description				LOC_Os01g45720.1	expressed protein
GRMZM2G128560_T01	-0.070623	0.52991	1.14519	0.0242712	35.2	not assigned.unknown	very weakly similar to (99.8) loc_os06g46250 12006.m09151 protein expressed protein no original description	AT1G56020.1			LOC_Os06g46250.1	expressed protein
GRMZM2G454056_T01	0.40375	0.419724	1.62947	0.00020108	35.2	not assigned.unknown	weakly similar to ( 103) loc_os01g19880 12001.m08524 protein expressed protein no original description	AT4G02090.1			LOC_Os01g19880.1	expressed protein
GRMZM2G065259_T01	2.02992	0.0108697	1.73914	0.242838	35.2	not assigned.unknown	weakly similar to ( 103) loc_os03g07620 12003.m06274 protein conserved hypothetical protein no original description	AT5G47550.1		Cystatin/monellin superfamily protein	LOC_Os03g07620.1	expressed protein
GRMZM2G326788_T01	1.53888	0.0328959	1.33609	0.0634504	35.2	not assigned.unknown	weakly similar to ( 104) AT1G72490 | Symbols: | unknown protein | chr1:27289435-27290732 REVERSEmoderately similar to ( 207) loc_os07g42290 12007.m08464 protein expressed protein no original description	AT1G72490.1			LOC_Os07g42290.1	expressed protein
GRMZM2G131099_T01	0.194893	0.322073	1.66261	1.97608e-11	35.2	not assigned.unknown	weakly similar to ( 105) loc_os01g51670 12001.m11345 protein expressed protein no original description				LOC_Os01g51670.1	expressed protein
GRMZM2G020508_T01	0.833542	0.00107329	1.07173	3.83591e-12	35.2	not assigned.unknown	weakly similar to ( 108) AT4G35920 | Symbols: MCA1 | MCA1 (mid1-complementing activity 1) | chr4:17012106-17014192 REVERSEweakly similar to ( 191) loc_os11g44870 12011.m28869 protein expressed protein no original description	AT4G35920.1	MCA1	PLAC8 family protein	LOC_Os11g44870.1	expressed protein
GRMZM2G369742_T01	2.66442	0.00103143	1.62149	0.125653	35.2	not assigned.unknown	weakly similar to ( 111) loc_os04g34050 12004.m08499 protein VQ motif family protein, expressed no original description	AT3G18690.1	MKS1	MAP kinase substrate 1	LOC_Os04g34050.1	VQ domain containing protein
GRMZM2G388703_T01	1.1339	0.0306088	-0.493989	0.23112	35.2	not assigned.unknown	weakly similar to ( 113) loc_os01g20730 12001.m08558 protein expressed protein no original description	AT3G62650.1			LOC_Os01g20730.1	expressed protein
GRMZM2G334734_T01	-1.69074	3.07355e-05	0.552613	0.446495	35.2	not assigned.unknown	weakly similar to ( 122) AT5G46230 | Symbols: | unknown protein | chr5:18742593-18743024 REVERSEmoderately similar to ( 202) loc_os07g02850 12007.m04756 protein expressed proteinDUF538 no original description	AT1G09310.1		Protein of unknown function, DUF538	LOC_Os07g02850.1	DUF538 domain containing protein
GRMZM2G088121_T01	2.03641	0.000504135	1.70706	0.0122395	35.2	not assigned.unknown	weakly similar to ( 128) AT1G56580 | Symbols: | unknown protein | chr1:21198402-21198902 REVERSEmoderately similar to ( 207) loc_os11g38220 12011.m07669 protein expressed proteinDUF538 no original description	AT1G09310.1		Protein of unknown function, DUF538	LOC_Os07g02850.1	DUF538 domain containing protein
GRMZM2G032682_T01	0.901978	0.0509315	1.35443	0.0136284	35.2	not assigned.unknown	weakly similar to ( 128) AT1G56580 | Symbols: | unknown protein | chr1:21198402-21198902 REVERSEmoderately similar to ( 207) loc_os11g38220 12011.m07669 protein expressed proteinDUF538 no original description	AT1G09310.1		Protein of unknown function, DUF538	LOC_Os07g02850.1	DUF538 domain containing protein
GRMZM2G021694_T01	1.3594	0.0131229	-0.573493	0.412258	35.2	not assigned.unknown	weakly similar to ( 128) AT3G19800 | Symbols: | unknown protein | chr3:6876153-6877471 FORWARDmoderately similar to ( 278) loc_os04g44340 12004.m09393 protein expressed protein no original description	AT3G19800.1		Protein of unknown function (DUF177)	LOC_Os04g44340.1	expressed protein
GRMZM2G102674_T02	1.12384	0.0402282	0.027964	0.663326	35.2	not assigned.unknown	weakly similar to ( 140) loc_os05g02450 12005.m04781 protein expressed proteinDUF1635 no original description	AT2G28690.1		Protein of unknown function (DUF1635)	LOC_Os05g02450.1	expressed protein
GRMZM2G156632_T01	1.06917	0	0.576056	4.12565e-07	35.2	not assigned.unknown	weakly similar to ( 146) IBBWP_MAIZE Bowman-Birk type wound-induced proteinase inhibitor WIP1 precursor - Zea mays (Maize)very weakly similar to (97.8) loc_os01g04050 12001.m07041 protein Bowman-Birk type wound-induced proteinase inhibitor WIP1 precursor, putative, expressed no original description				LOC_Os01g04050.1	BBTI12 - Bowman-Birk type bran trypsin inhibitor precursor
GRMZM5G819965_T01	-0.0539031	0.523863	1.27504	2.86458e-06	35.2	not assigned.unknown	weakly similar to ( 148) loc_os03g19070 12003.m07325 protein long cell-linked locus protein, putative, expressed no original description	AT5G38700.1			LOC_Os03g19070.1	long cell-linked locus protein
GRMZM2G377686_T01	-0.00301377	0.564693	-1.11458	0.0248144	35.2	not assigned.unknown	weakly similar to ( 154) AT4G31440 | Symbols: | unknown protein | chr4:15253731-15254870 FORWARDweakly similar to ( 142) loc_os04g56300 12004.m10520 protein expressed protein no original description	AT2G24530.1			LOC_Os04g21650.1	expressed protein
GRMZM2G124053_T01	-0.876159	0.0617041	-2.30134	0.0275596	35.2	not assigned.unknown	weakly similar to ( 154) loc_os11g18940 12011.m05969 protein WW domain containing protein, expressed no original description	AT4G08910.1			LOC_Os11g18940.1	WW domain containing protein
GRMZM2G119370_T01	2.05673	0.000158291	0.158089	0.587878	35.2	not assigned.unknown	weakly similar to ( 155) loc_os04g50710 12004.m09968 protein pathogenesis-related 10 protein PR10-1, putative no original description				LOC_Os04g50710.1	pathogenesis-related Bet v I family protein
GRMZM2G376743_T01	2.89327	0.00267958	-0.0900095	0.651784	35.2	not assigned.unknown	weakly similar to ( 156) loc_os10g36180 12010.m06431 protein expressed protein no original description	AT5G52300.1	LTI65,RD29B	CAP160 protein	LOC_Os10g36180.1	expressed protein
GRMZM2G452084_T01	0.385012	0.427876	-3.40222	0.0203227	35.2	not assigned.unknown	weakly similar to ( 163) AT5G45540 | Symbols: | unknown protein | chr5:18458294-18460705 REVERSEmoderately similar to ( 338) loc_os05g14680 12005.m05879 protein conserved hypothetical protein no original description	AT5G45470.1		Protein of unknown function (DUF594)	LOC_Os11g15510.1	expressed protein
GRMZM2G062066_T01	0.501181	0.209456	1.18054	0.0226184	35.2	not assigned.unknown	weakly similar to ( 182) AT5G01120 | Symbols: | unknown protein | chr5:45281-46986 FORWARDmoderately similar to ( 447) loc_os04g50800 12004.m09977 protein expressed proteinDUF674 no original description	AT5G01120.1		Protein of unknown function (DUF674)	LOC_Os04g50800.1	expressed protein
GRMZM5G871592_T01	1.17538	0.00427351	0.0511093	0.641394	35.2	not assigned.unknown	weakly similar to ( 184) AT5G59790 | Symbols: | unknown protein | chr5:24090950-24092804 FORWARDmoderately similar to ( 296) loc_os01g62200 12001.m12343 protein expressed proteinDUF966 no original description	AT5G59790.1		Domain of unknown function (DUF966)	LOC_Os01g62200.1	domain of unknown function DUF966 domain containing protein
GRMZM5G815449_T01	1.83624	0.00321151	-0.307874	0.504068	35.2	not assigned.unknown	weakly similar to ( 192) AT4G14740 | Symbols: | phosphoinositide binding | chr4:8450567-8452679 REVERSEmoderately similar to ( 250) loc_os03g43510 12003.m09397 protein expressed proteinPH_2 DUF828 no original description	AT3G22810.1		Plant protein of unknown function (DUF828) with plant pleckstrin homology-like region	LOC_Os12g41140.1	expressed protein
GRMZM2G175444_T01	-0.798045	0.196096	2.86813	0.000734076	35.2	not assigned.unknown	weakly similar to ( 194) loc_os01g52570 12001.m11430 protein lachrymatory-factor synthase precursor, putative, expressed no original description	AT2G25770.1		Polyketide cyclase/dehydrase and lipid transport superfamily protein	LOC_Os01g52570.1	lachrymatory factor synthase
GRMZM2G017145_T01	1.05144	0.0487507	-0.135535	0.608643	-	Unmapped in any of Mapman's functinal categories	-
GRMZM2G103721_T02	0.166912	0.468845	-1.28059	0.00575568	-	Unmapped in any of Mapman's functinal categories	-	AT1G60490.1	ATVPS34,PI3K,VPS34	vacuolar protein sorting 34	LOC_Os05g08810.1	phosphatidylinositol 3-kinase, root isoform
GRMZM2G152120_T01	0.806458	0.125678	-1.08721	0.00220046	-	Unmapped in any of Mapman's functinal categories	-	AT4G21390.1	B120	S-locus lectin protein kinase family protein	LOC_Os04g53994.1	kinase
GRMZM2G001219_T01	0.98018	0.222963	-1.07922	1.05904e-06	-	Unmapped in any of Mapman's functinal categories	-	AT4G18540.1			LOC_Os01g42760.1	integral membrane protein TmpA
GRMZM2G009626_T01	0.0514351	0.538784	-1.07895	0.0450891	-	Unmapped in any of Mapman's functinal categories	-	AT3G07020.2		UDP-Glycosyltransferase superfamily protein	LOC_Os07g23740.2	sterol 3-beta-glucosyltransferase
GRMZM2G150791_T01	-0.132051	0.481425	-1.07895	0.0071739	-	Unmapped in any of Mapman's functinal categories	-	AT1G50900.1		Ankyrin repeat family protein	LOC_Os07g33660.1	expressed protein
GRMZM2G059124_T01	0.161919	0.452063	-1.07895	0.00500843	-	Unmapped in any of Mapman's functinal categories	-	AT2G35035.1	URED	urease accessory protein D	LOC_Os02g07670.3	URED
GRMZM2G114680_T01	-0.766222	0.0982668	-1.03004	0.0103701	-	Unmapped in any of Mapman's functinal categories	-	AT1G55580.1	LAS,SCL18	GRAS family transcription factor	LOC_Os06g40780.1	MONOCULM 1
GRMZM2G119867_T02	0.369222	0.239536	-1.01698	0.0327744	-	Unmapped in any of Mapman's functinal categories	-
GRMZM2G127294_T01	0.278097	0.330498	-1.01479	9.3551e-05	-	Unmapped in any of Mapman's functinal categories	-	AT5G40780.2	LHT1	lysine histidine transporter 1	LOC_Os08g03350.1	amino acid transporter
GRMZM2G170388_T01	0.747635	0.00362037	-1.0039	0.0155396	-	Unmapped in any of Mapman's functinal categories	-	AT1G02460.1		Pectin lyase-like superfamily protein	LOC_Os01g19170.1	polygalacturonase
