# Supplementary material for: Effect of lipo-chitooligosaccharide on early growth of C4 grass seedlings
Source: J Exp Bot. 2015 Jun 6;66(19):5727–38. doi: 10.1093/jxb/erv260 (PMC4566972; doi:10.1093/jxb/erv260)
Supplement: Supplementary Data [file supp_erv260_jexbot148957_file003.xlsx]

## Sheet: Tanaka vs Willman (HE)
Overlaps			Gene ID	3 h (LCO vs. Mock)		12 h (LCO vs. Mock)		Annotation by Mapman's functinal category			Annotation by Arabidopsis best hit (AGI code)			Annotation by Rice best hit (TIGR gene LOC ID)
3h vs 12h vs HE	3h vs HE	12h vs HE		Log2 FC	qval	Log2 FC	qval	Bin code	Bin name	Description	AGI	Symbol	Description	LOC	Description
GRMZM5G850567			GRMZM5G850567	1.40164	0.00120896	1.24283	0.275535	35.1	not assigned.no ontology	highly similar to ( 588) AT4G33840 | Symbols: | glycosyl hydrolase family 10 protein | chr4:16223694-16226095 REVERSEhighly similar to ( 867) loc_os03g10478 12003.m06501 protein 1,4-beta-xylanase, putative, expressedGlyco_10 Glyco_hydro_10 XynA no original description	AT4G33840.1		Glycosyl hydrolase family 10 protein	LOC_Os03g10478.1	glycosyl hydrolase family 10 protein
GRMZM2G088121			GRMZM2G088121	2.03641	0.000504135	1.70706	0.0122395	35.2	not assigned.unknown	weakly similar to ( 128) AT1G56580 | Symbols: | unknown protein | chr1:21198402-21198902 REVERSEmoderately similar to ( 207) loc_os11g38220 12011.m07669 protein expressed proteinDUF538 no original description	AT1G09310.1		Protein of unknown function, DUF538	LOC_Os07g02850.1	DUF538 domain containing protein
GRMZM2G351347			GRMZM2G351347	1.06235	0.0353351	2.18489	0.256926	34.15	transport.potassium	moderately similar to ( 271) AT5G55630 | Symbols: KCO1, TPK1 | ATKCO1; calcium-activated potassium channel/ ion channel/ outward rectifier potassium channel | chr5:22531718-22532893 FORWARDmoderately similar to ( 357) loc_os07g01810 12007.m04659 protein calcium-activated outward-rectifying potassium channel 1, putative, expressed no original description	AT5G55630.1	ATKCO1,ATTPK1,KCO1,TPK1	Outward rectifying potassium channel protein	LOC_Os07g01810.1	potassium channel protein
	GRMZM2G088413		GRMZM2G088413	1.97256	0.0373861	-1.75271	0.0548879	27.3.41	RNA.regulation of transcription.B3 transcription factor family	weakly similar to ( 110) AT4G33280 | Symbols: | DNA binding / transcription factor | chr4:16047357-16049310 REVERSEmoderately similar to ( 286) loc_os03g42370 12003.m09294 protein B3 DNA binding domain containing protein no original description	AT4G33280.1		AP2/B3-like transcriptional factor family protein	LOC_Os03g42410.1	B3 DNA binding domain containing protein
	GRMZM2G079440		GRMZM2G079440	1.14554	0.00224633	0.605548	0.210794	35.2	not assigned.unknown	very weakly similar to (84.3) DHN1_MAIZE Dehydrin DHN1 (M3) (RAB-17 protein) - Zea mays (Maize) no original description	AT5G66400.1	ATDI8,RAB18	Dehydrin family protein	LOC_Os11g26780.1	dehydrin
	GRMZM2G376743		GRMZM2G376743	2.89327	0.00267958	-0.0900095	0.651784	35.2	not assigned.unknown	weakly similar to ( 156) loc_os10g36180 12010.m06431 protein expressed protein no original description	AT5G52300.1	LTI65,RD29B	CAP160 protein	LOC_Os10g36180.1	expressed protein
	GRMZM2G072218		GRMZM2G072218	1.27072	6.16803e-07	-0.0688879	0.636901	29.5.5	protein.degradation.serine protease	moderately similar to ( 436) AT3G63470 | Symbols: scpl40 | scpl40 (serine carboxypeptidase-like 40); serine-type carboxypeptidase | chr3:23438561-23440862 FORWARDmoderately similar to ( 443) CBP23_HORVU Serine carboxypeptidase II-3 precursor (EC 3.4.16.6) (CP-MII.3) [Contains: Serine carboxypeptidase II-3 chain A; Serine carboxypeptidase II-3 chain B] - Hordeum vulgare (Barley)highly similar to (…	AT3G63470.1	scpl40	serine carboxypeptidase-like 40	LOC_Os09g28830.1	OsSCP42 - Putative Serine Carboxypeptidase homologue
	GRMZM2G104945		GRMZM2G104945	1.19121	0	-0.567732	0	26.21	misc.protease inhibitor/seed storage/lipid transfer protein (LTP) family protein	weakly similar to ( 102) AT2G45180 | Symbols: | protease inhibitor/seed storage/lipid transfer protein (LTP) family protein | chr2:18626377-18626781 FORWARDvery weakly similar to (96.3) 14KD_DAUCA 14 kDa proline-rich protein DC2.15 precursor - Daucus carota (Carrot)weakly similar to ( 128) loc_os06g01580 12006.m04895 protein protease inhibitor/seed storage/LTP family proteinHPS_like no original d…	AT2G45180.1		Bifunctional inhibitor/lipid-transfer protein/seed storage 2S albumin superfamily protein	LOC_Os06g01580.1	LTPL127 - Protease inhibitor/seed storage/LTP family protein precursor
	GRMZM2G122503		GRMZM2G122503	1.70706	0.00118023	-1.09182	0.461169	16.2	secondary metabolism.phenylpropanoids	moderately similar to ( 369) AT5G17540 | Symbols: | transferase family protein | chr5:5782061-5783682 REVERSEweakly similar to ( 127) HCBT2_DIACA Anthranilate N-benzoyltransferase protein 2 (EC 2.3.1.144) (Anthranilate N-hydroxycinnamoyl/benzoyltransferase 2) - Dianthus caryophyllus (Carnation) (Clove pink)moderately similar to ( 484) loc_os10g35950 12010.m06411 protein 10-deacetylbaccatin III 10…	AT5G17540.1		HXXXD-type acyl-transferase family protein	LOC_Os10g35950.1	transferase family protein
	GRMZM2G171139		GRMZM2G171139	1.30224	0	-0.0673282	0.492383	26.1	misc.cytochrome P450	highly similar to ( 541) AT2G27690 | Symbols: CYP94C1 | CYP94C1; fatty acid (omega-1)-hydroxylase/ oxygen binding | chr2:11809373-11810860 FORWARDvery weakly similar to (95.1) C97B2_SOYBN Cytochrome P450 97B2 (EC 1.14.-.-) - Glycine max (Soybean)highly similar to ( 784) loc_os05g37250 12005.m07905 protein cytochrome P450 94A2, putative, expressedp450 CypX no original description	AT2G27690.1	CYP94C1	cytochrome P450, family 94, subfamily C, polypeptide 1	LOC_Os05g37250.1	cytochrome P450
	GRMZM2G009125		GRMZM2G009125	1.02699	0.0467129	-0.815918	0.323525	26.2	misc.UDP glucosyl and glucoronyl transferases	highly similar to ( 561) AT1G22360 | Symbols: AtUGT85A2 | AtUGT85A2 (UDP-glucosyl transferase 85A2); UDP-glycosyltransferase/ glucuronosyltransferase/ transferase, transferring glycosyl groups | chr1:7895068-7897527 REVERSEweakly similar to ( 185) IAAG_MAIZE Indole-3-acetate beta-glucosyltransferase (EC 2.4.1.121) (IAA-Glu synthetase) ((Uridine 5'-diphosphate-glucose:indol-3-ylacetyl)-beta-D-gluc…	AT1G22360.1	AtUGT85A2,UGT85A2	UDP-glucosyl transferase 85A2	LOC_Os04g37820.1	cytokinin-O-glucosyltransferase 2
		GRMZM5G892700	GRMZM5G892700	-0.999337	0.0697711	2.09307	1.90802e-05	35.2	not assigned.unknown	highly similar to ( 531) AT5G25260 | Symbols: | FUNCTIONS IN: molecular_function unknown; INVOLVED IN: biological_process unknown; LOCATED IN: plasma membrane; EXPRESSED IN: cultured cell; CONTAINS InterPro DOMAIN/s: Band 7 protein (InterPro:IPR001107); BEST Arabidopsis thaliana protein match is: unknown protein (TAIR:AT5G25250.1); Has 4214 Blast hits to 3442 proteins in 652 species: Archae - 14;…	AT5G25260.1		SPFH/Band 7/PHB domain-containing membrane-associated protein family	LOC_Os10g34040.1	nodulin
		GRMZM2G032682	GRMZM2G032682	0.901978	0.0509315	1.35443	0.0136284	35.2	not assigned.unknown	weakly similar to ( 128) AT1G56580 | Symbols: | unknown protein | chr1:21198402-21198902 REVERSEmoderately similar to ( 207) loc_os11g38220 12011.m07669 protein expressed proteinDUF538 no original description	AT1G09310.1		Protein of unknown function, DUF538	LOC_Os07g02850.1	DUF538 domain containing protein
		GRMZM2G110192	GRMZM2G110192	-0.103531	0.467314	1.08302	0.000198757	17.1.1.1.10	hormone metabolism.abscisic acid.synthesis-degradation.synthesis.9-cis-epoxycarotenoid dioxygenase	highly similar to ( 632) AT4G19170 | Symbols: NCED4 | NCED4 (NINE-CIS-EPOXYCAROTENOID DIOXYGENASE 4) | chr4:10481835-10483622 FORWARDhighly similar to ( 860) loc_os02g47510 12002.m09785 protein carotenoid cleavage dioxygenase 1, putative, expressed RPE65 COG3670 no original description	AT4G19170.1	CCD4,NCED4	nine-cis-epoxycarotenoid dioxygenase 4	LOC_Os02g47510.1	9-cis-epoxycarotenoid dioxygenase 1, chloroplast precursor
		GRMZM2G030790	GRMZM2G030790	0.168705	0.16344	1.61472	0	35.2	not assigned.unknown	very weakly similar to (90.9) JI23_HORVU 23 kDa jasmonate-induced protein - Hordeum vulgare (Barley)moderately similar to ( 238) loc_os04g24469 12004.m07578 protein jasmonate-induced protein, putative no original description				LOC_Os04g24328.1	jasmonate-induced protein
		AC203909.3	AC203909.3	-0.166612	0.465235	1.18341	0.00139185	26.8	misc.nitrilases, *nitrile lyases, berberine bridge enzymes, reticuline oxidases, troponine reductases	moderately similar to ( 292) AT1G30760 | Symbols: | FAD-binding domain-containing protein | chr1:10918321-10920441 FORWARDhighly similar to ( 558) loc_os08g06170 12008.m04756 protein reticuline oxidase precursor, putative, expressedGlcD FAD_binding_4 no original description	AT5G44440.1		FAD-binding Berberine family protein	LOC_Os08g06170.1	berberine and berberine like domain containing protein
		GRMZM2G493395	GRMZM2G493395	0.0793792	0.44697	1.78751	0	16.1.1.1	secondary metabolism.isoprenoids.non-mevalonate pathway.DXS	highly similar to ( 930) AT4G15560 | Symbols: CLA1, DEF, CLA, DXS, DXPS2 | CLA1 (CLOROPLASTOS ALTERADOS 1); 1-deoxy-D-xylulose-5-phosphate synthase | chr4:8884218-8887254 FORWARDhighly similar to ( 928) DXS_ORYSA Probable 1-deoxy-D-xylulose-5-phosphate synthase, chloroplast precursor (EC 2.2.1.7) (1-deoxyxylulose-5-phosphate synthase) (DXP synthase) (DXPS) - Oryza sativa (Rice)nearly identical (1…	AT4G15560.1	CLA,CLA1,DEF,DXPS2,DXS	Deoxyxylulose-5-phosphate synthase	LOC_Os07g09190.1	transketolase
		GRMZM2G068904	GRMZM2G068904	0.320609	0.218365	1.16156	0.0210577	34.22	transport.cyclic nucleotide or calcium regulated channels	highly similar to ( 800) AT2G28260 | Symbols: ATCNGC15, CNGC15 | ATCNGC15; calmodulin binding / cation channel/ cyclic nucleotide binding | chr2:12049989-12052453 FORWARDnearly identical (1090) loc_os02g41710 12002.m09208 protein cyclic nucleotide-gated ion channel 15, putative, expressed no original description	AT2G28260.1	ATCNGC15,CNGC15	cyclic nucleotide-gated channel 15	LOC_Os02g41710.1	cyclic nucleotide-gated ion channel
		GRMZM2G062600	GRMZM2G062600	0.194922	0.467284	1.5909	0.00604226	26.4.1	misc.beta 1,3 glucan hydrolases.glucan endo-1,3-beta-glucosidase	moderately similar to ( 274) AT4G16260 | Symbols: | catalytic/ cation binding / hydrolase, hydrolyzing O-glycosyl compounds | chr4:9200180-9201441 REVERSEmoderately similar to ( 356) E13B_MAIZE Glucan endo-1,3-beta-glucosidase, acidic isoform precursor (EC 3.2.1.39) ((1->3)-beta-glucan endohydrolase) ((1->3)-beta-glucanase) (Beta-1,3-endoglucanase) - Zea mays (Maize)moderately similar to ( 356) l…	AT4G16260.1		Glycosyl hydrolase superfamily protein	LOC_Os01g71340.1	glycosyl hydrolases family 17

## Sheet: Tanaka vs Willman (MU)
Overlaps			Gene ID	3 h (LCO vs. Mock)		12 h (LCO vs. Mock)		Annotation by Mapman's functinal category			Annotation by Arabidopsis best hit (AGI code)			Annotation by Rice best hit (TIGR gene LOC ID)
3h vs 12h vs HE	3h vs HE	12h vs HE		Log2 FC	qval	Log2 FC	qval	Bin code	Bin name	Description	AGI	Symbol	Description	LOC	Description
GRMZM5G850567			GRMZM5G850567	1.40164	0.00120896	1.24283	0.275535	35.1	not assigned.no ontology	highly similar to ( 588) AT4G33840 | Symbols: | glycosyl hydrolase family 10 protein | chr4:16223694-16226095 REVERSEhighly similar to ( 867) loc_os03g10478 12003.m06501 protein 1,4-beta-xylanase, putative, expressedGlyco_10 Glyco_hydro_10 XynA no original description	AT4G33840.1		Glycosyl hydrolase family 10 protein	LOC_Os03g10478.1	glycosyl hydrolase family 10 protein
GRMZM2G466563			GRMZM2G466563	1.62661	0	2.30187	9.55621e-15	30.3	signalling.calcium	moderately similar to ( 264) AT2G18750 | Symbols: | calmodulin-binding protein | chr2:8125827-8128363 FORWARDmoderately similar to ( 475) loc_os08g27170 12008.m06730 protein calmodulin binding protein, putativeCalmodulin_bind no original description	AT2G18750.1		Calmodulin-binding protein	LOC_Os08g27170.1	calmodulin binding protein
GRMZM2G088121			GRMZM2G088121	2.03641	0.000504135	1.70706	0.0122395	35.2	not assigned.unknown	weakly similar to ( 128) AT1G56580 | Symbols: | unknown protein | chr1:21198402-21198902 REVERSEmoderately similar to ( 207) loc_os11g38220 12011.m07669 protein expressed proteinDUF538 no original description	AT1G09310.1		Protein of unknown function, DUF538	LOC_Os07g02850.1	DUF538 domain containing protein
	GRMZM2G072218		GRMZM2G072218	1.27072	6.16803e-07	-0.0688879	0.636901	29.5.5	protein.degradation.serine protease	moderately similar to ( 436) AT3G63470 | Symbols: scpl40 | scpl40 (serine carboxypeptidase-like 40); serine-type carboxypeptidase | chr3:23438561-23440862 FORWARDmoderately similar to ( 443) CBP23_HORVU Serine carboxypeptidase II-3 precursor (EC 3.4.16.6) (CP-MII.3) [Contains: Serine carboxypeptidase II-3 chain A; Serine carboxypeptidase II-3 chain B] - Hordeum vulgare (Barley)highly similar to (…	AT3G63470.1	scpl40	serine carboxypeptidase-like 40	LOC_Os09g28830.1	OsSCP42 - Putative Serine Carboxypeptidase homologue
	GRMZM2G171139		GRMZM2G171139	1.30224	0	-0.0673282	0.492383	26.1	misc.cytochrome P450	highly similar to ( 541) AT2G27690 | Symbols: CYP94C1 | CYP94C1; fatty acid (omega-1)-hydroxylase/ oxygen binding | chr2:11809373-11810860 FORWARDvery weakly similar to (95.1) C97B2_SOYBN Cytochrome P450 97B2 (EC 1.14.-.-) - Glycine max (Soybean)highly similar to ( 784) loc_os05g37250 12005.m07905 protein cytochrome P450 94A2, putative, expressedp450 CypX no original description	AT2G27690.1	CYP94C1	cytochrome P450, family 94, subfamily C, polypeptide 1	LOC_Os05g37250.1	cytochrome P450
		GRMZM2G032682	GRMZM2G032682	0.901978	0.0509315	1.35443	0.0136284	35.2	not assigned.unknown	weakly similar to ( 128) AT1G56580 | Symbols: | unknown protein | chr1:21198402-21198902 REVERSEmoderately similar to ( 207) loc_os11g38220 12011.m07669 protein expressed proteinDUF538 no original description	AT1G09310.1		Protein of unknown function, DUF538	LOC_Os07g02850.1	DUF538 domain containing protein
		GRMZM5G892700	GRMZM5G892700	-0.999337	0.0697711	2.09307	1.90802e-05	35.2	not assigned.unknown	highly similar to ( 531) AT5G25260 | Symbols: | FUNCTIONS IN: molecular_function unknown; INVOLVED IN: biological_process unknown; LOCATED IN: plasma membrane; EXPRESSED IN: cultured cell; CONTAINS InterPro DOMAIN/s: Band 7 protein (InterPro:IPR001107); BEST Arabidopsis thaliana protein match is: unknown protein (TAIR:AT5G25250.1); Has 4214 Blast hits to 3442 proteins in 652 species: Archae - 14;…	AT5G25260.1		SPFH/Band 7/PHB domain-containing membrane-associated protein family	LOC_Os10g34040.1	nodulin
		GRMZM2G110192	GRMZM2G110192	-0.103531	0.467314	1.08302	0.000198757	17.1.1.1.10	hormone metabolism.abscisic acid.synthesis-degradation.synthesis.9-cis-epoxycarotenoid dioxygenase	highly similar to ( 632) AT4G19170 | Symbols: NCED4 | NCED4 (NINE-CIS-EPOXYCAROTENOID DIOXYGENASE 4) | chr4:10481835-10483622 FORWARDhighly similar to ( 860) loc_os02g47510 12002.m09785 protein carotenoid cleavage dioxygenase 1, putative, expressed RPE65 COG3670 no original description	AT4G19170.1	CCD4,NCED4	nine-cis-epoxycarotenoid dioxygenase 4	LOC_Os02g47510.1	9-cis-epoxycarotenoid dioxygenase 1, chloroplast precursor
